# Supplementary material for: Genetic Distinctness and Diversity of American Aberdeen Cattle Compared to Common Beef Breeds in the United States
Source: Genes (Basel). 2023 Sep 22;14(10):1842. doi: 10.3390/genes14101842 (PMC10606367; doi:10.3390/genes14101842)
Supplement: Supplementary file 1 [file genes-14-01842-s001.zip › Supplementary File S1.xlsx]

## Sheet: Figure 2
		LD
Chromosome	Pmarkers	within	across
1	0.0557	0.0069	0.0021
2	0.046	0.0068	0.0017
3	0.0434	0.134	0.0027
4	0.0438	0.0106	0.0023
5	0.048	0.0116	0.0022
6	0.0442	0.0071	0.001
7	0.0389	0.0095	0.0021
8	0.0532	0.0113	0.0021
9	0.0377	0.0099	0.002
10	0.0566	0.0059	0.0011
11	0.0451	0.0109	0.0024
12	0.029	0.011	0.0021
13	0.0293	0.019	0.0034
14	0.0352	0.0181	0.0033
15	0.0286	0.0135	0.0019
16	0.0319	0.0114	0.0019
17	0.0424	0.0145	0.0026
18	0.0255	0.011	0.0016
19	0.0284	0.0141	0.0029
20	0.0306	0.0083	0.0012
21	0.0296	0.0121	0.0027
22	0.0279	0.0147	0.0023
23	0.0231	0.0112	0.0018
24	0.0231	0.0172	0.0026
25	0.0205	0.0121	0.0018
26	0.0207	0.012	0.002
27	0.0191	0.0177	0.0025
28	0.0198	0.0093	0.0013
29	0.0224	0.0081	0.0011

## Sheet: PPL
All Primary Breed Type (PBT)
PBT	Unpruned Marker Set (n = 11,195)	Pruned Marker Set (n = 4,843)	Difference (Unpruned - Pruned)	Percent Change
AD	0.7686 (0.7607, 0.7752)	0.7948 (0.7834, 0.8055)	-0.0262	0.0329643
AN	0.9499 (0.9457, 0.9539)	0.9537 (0.9480, 0.9599)	-0.0038	0.00398448
AR	0.9439 (0.9398, 0.9483)	0.9512 (0.9455, 0.9568)	-0.0073	0.00767452
GV	0.9435 (0.9391, 0.9477)	0.9571 (0.9509, 0.9630)	-0.0136	0.0142096
HH	0.9336 (0.9290, 0.9380)	0.9511 (0.9447, 0.9573)	-0.0175	0.0183997
LM	0.9517 (0.9477, 0.9555)	0.9688 (0.9639, 0.9738)	-0.0171	0.0176507
SH	0.8402 (0.8333, 0.8470)	0.8705 (0.8612, 0.8804)	-0.0303	0.0348076
SM	0.9402 (0.9358, 0.9444)	0.9579 (0.9525, 0.9637)	-0.0177	0.0184779
ADI	0.9622 (0.9586, 0.9656)	0.9575 (0.9519, 0.9632)	0.0047	0.00488464
ANI	0.9707 (0.9674, 0.9736)	0.9585 (0.9529, 0.9641)	0.0122	0.0125682
ARI	0.9725 (0.9693, 0.9753)	0.9734 (0.9690, 0.9777)	-0.0009	0.000924594
GVI	0.9456 (0.9414, 0.9502)	0.9430 (0.9366, 0.9490)	0.0026	0.00274958
LMI	0.7457 (0.7373, 0.7542)	0.7553 (0.7431, 0.7679)	-0.0096	0.0127102
SHI	0.9242 (0.9192, 0.9291)	0.9253 (0.9178, 0.9325)	-0.0011	0.0011888
SMI	0.9736 (0.9704, 0.9764)	0.9730 (0.9686, 0.9773)	0.0006	0.00061627
F1 BxB	0.9471 (0.9431, 0.9510)	0.9424 (0.9356, 0.9484)	0.0047	0.00496252
F1 BxC	0.9596 (0.9561, 0.9628)	0.9649 (0.9595, 0.9701)	-0.0053	0.0054928
F1 CxC	0.8738 (0.8677, 0.8800)	0.8984 (0.8904, 0.9067)	-0.0246	0.027382

## Sheet: A_R_
All Primary Breed Type (PBT; rarefraction = 6)
PBT	Unpruned Marker Set (n = 11,195)	Pruned Marker Set (n = 4,843)	Difference (Unpruned - Pruned)	Percent Change
AD	1.6452 (1.6384, 1.6512)	1.6716 (1.6628, 1.6811)	-0.0264	0.0157933
AN	1.7879 (1.7835, 1.7919)	1.8023 (1.7962, 1.8081)	-0.0144	0.00798979
AR	1.7765 (1.7724, 1.7805)	1.7962 (1.7900, 1.8029)	-0.0197	0.0109676
GV	1.7736 (1.7693, 1.7777)	1.8020 (1.7961, 1.8079)	-0.0284	0.0157603
HH	1.7736 (1.7691, 1.7780)	1.7965 (1.7905, 1.8031)	-0.0229	0.012747
LM	1.7799 (1.7756, 1.7841)	1.8130 (1.8073, 1.8186)	-0.0331	0.018257
SH	1.7108 (1.7056, 1.7171)	1.7447 (1.7361, 1.7527)	-0.0339	0.0194303
SM	1.7827 (1.7782, 1.7868)	1.8128 (1.8068, 1.8183)	-0.0301	0.0166041
ADI	1.7741 (1.7701, 1.7779)	1.7883 (1.7824, 1.7941)	-0.0142	0.0079405
ANI	1.8016 (1.7977, 1.8053)	1.8109 (1.8050, 1.8164)	-0.0093	0.00513557
ARI	1.7972 (1.7935, 1.8006)	1.8113 (1.8055, 1.8167)	-0.0141	0.00778446
GVI	1.7916 (1.7873, 1.7959)	1.8042 (1.7981, 1.8106)	-0.0126	0.0069837
LMI	1.7456 (1.7380, 1.7537)	1.7547 (1.7427, 1.7673)	-0.0091	0.00518607
SHI	1.7584 (1.7537, 1.7632)	1.7774 (1.7700, 1.7844)	-0.019	0.0106898
SMI	1.8106 (1.8071, 1.8139)	1.8273 (1.8216, 1.8324)	-0.0167	0.00913917
F1 BxB	1.8138 (1.8097, 1.8177)	1.8205 (1.8140, 1.8265)	-0.0067	0.00368031
F1 BxC	1.7904 (1.7864, 1.7944)	1.8137 (1.8078, 1.8189)	-0.0233	0.0128467
F1 CxC	1.7112 (1.7052, 1.7172)	1.7408 (1.7316, 1.7496)	-0.0296	0.0170037
Purebred Primary Breed Type (PBT) Only (rarefraction = 24)
PBT	Unpruned Marker Set (n = 11,195)	Pruned Marker Set (n = 4,843)	Difference (Unpruned - Pruned)	Percent Change
AD	1.8300 (1.8237, 1.8356)	1.8524 (1.8432, 1.8608)	-0.0224	0.0120924
AN	1.9587 (1.9562, 1.9612)	1.9614 (1.9579, 1.9653)	-0.0027	0.00137657
AR	1.9551 (1.9524, 1.9577)	1.9615 (1.9578, 1.9650)	-0.0064	0.00326281
GV	1.9612 (1.9587, 1.9636)	1.9709 (1.9675, 1.9743)	-0.0097	0.00492161
HH	1.9500 (1.9471, 1.9528)	1.9615 (1.9579, 1.9654)	-0.0115	0.00586286
LM	1.9582 (1.9557, 1.9610)	1.9722 (1.9690, 1.9754)	-0.014	0.00709867
SH	1.9107 (1.9054, 1.9157)	1.9323 (1.9246, 1.9385)	-0.0216	0.0111784
SM	1.9632 (1.9606, 1.9657)	1.9735 (1.9700, 1.9766)	-0.0103	0.00521915
Differences of All - Purebred Only (Expected due to Rarefraction)
AD	-0.1848	-0.1808	0.100984	0.0976031
AN	-0.1708	-0.1591	0.0872007	0.0811155
AR	-0.1786	-0.1653	0.0913508	0.0842722
GV	-0.1876	-0.1689	0.0956557	0.0856969
HH	-0.1764	-0.165	0.0904615	0.0841193
LM	-0.1783	-0.1592	0.091053	0.080722
SH	-0.1999	-0.1876	0.104621	0.0970864
SM	-0.1805	-0.1607	0.0919417	0.0814289

## Sheet: H_O_
All Primary Breed Type (PBT)
PBT	Unpruned Marker Set (n = 11,195)	Pruned Marker Set (n = 4,843)	Difference (Unpruned - Pruned)	Percent Change
AD	0.3063 (0.3029, 0.3100)	0.3216 (0.3155, 0.3269)	-0.0153	0.0475746
AN	0.3746 (0.3720, 0.3772)	0.3848 (0.3809, 0.3888)	-0.0102	0.0265073
AR	0.3677 (0.3649, 0.3704)	0.3814 (0.3771, 0.3854)	-0.0137	0.0359203
GV	0.3842 (0.3811, 0.3873)	0.4018 (0.3972, 0.4062)	-0.0176	0.0438029
HH	0.3390 (0.3362, 0.3417)	0.3510 (0.3470, 0.3546)	-0.012	0.034188
LM	0.3707 (0.3680, 0.3734)	0.3888 (0.3852, 0.3926)	-0.0181	0.0465535
SH	0.3410 (0.3371, 0.3450)	0.3593 (0.3539, 0.3648)	-0.0183	0.0509324
SM	0.3681 (0.3654, 0.3711)	0.3856 (0.3813, 0.3901)	-0.0175	0.0453838
ADI	0.3860 (0.3834, 0.3885)	0.3954 (0.3917, 0.3995)	-0.0094	0.0237734
ANI	0.3954 (0.3928, 0.3978)	0.4029 (0.3990, 0.4067)	-0.0075	0.018615
ARI	0.3894 (0.3869, 0.3918)	0.4006 (0.3970, 0.4042)	-0.0112	0.0279581
GVI	0.3950 (0.3917, 0.3983)	0.4056 (0.4007, 0.4108)	-0.0106	0.0261341
LMI	0.4218 (0.4153, 0.4280)	0.4257 (0.4162, 0.4354)	-0.0039	0.00916138
SHI	0.4229 (0.4189, 0.4269)	0.4388 (0.4330, 0.4450)	-0.0159	0.0362352
SMI	0.4141 (0.4115, 0.4169)	0.4247 (0.4205, 0.4287)	-0.0106	0.0249588
F1 BxB	0.4020 (0.3985, 0.4053)	0.4101 (0.4047, 0.4149)	-0.0081	0.0197513
F1 BxC	0.4139 (0.4108, 0.4169)	0.4296 (0.4251, 0.4339)	-0.0157	0.0365456
F1 CxC	0.4079 (0.4028, 0.4130)	0.4286 (0.4211, 0.4356)	-0.0207	0.0482968
Purebred Primary Breed Type (PBT) Only
PBT	Unpruned Marker Set (n = 11,195)	Pruned Marker Set (n = 4,843)	Difference (Unpruned - Pruned)	Percent Change
AD	0.3064 (0.3028, 0.3100)	0.3215 (0.3160, 0.3265)	-0.0151	0.0469673
AN	0.3746 (0.3720, 0.3771)	0.3848 (0.3812, 0.3888)	-0.0102	0.0265073
AR	0.3678 (0.3650, 0.3706)	0.3815 (0.3771, 0.3854)	-0.0137	0.0359109
GV	0.3842 (0.3812, 0.3873)	0.4017 (0.3973, 0.4062)	-0.0175	0.0435648
HH	0.3390 (0.3365, 0.3415)	0.3511 (0.3469, 0.3550)	-0.0121	0.0344631
LM	0.3707 (0.3681, 0.3731)	0.3889 (0.3851, 0.3927)	-0.0182	0.0467987
SH	0.3410 (0.3373, 0.3449)	0.3596 (0.3539, 0.3648)	-0.0186	0.0517241
SM	0.3681 (0.3652, 0.3711)	0.3856 (0.3814, 0.3899)	-0.0175	0.0453838
Differences of All - Purebred Only
AD	-0.0001	0.0001	0.000326371	0.000310945
AN	0	0	0	0
AR	-0.0001	-0.0001	0.000271887	0.000262123
GV	0	0.0001	0	0.00024888
HH	0	-0.0001	0	0.000284819
LM	0	-0.0001	0	0.000257136
SH	0	-0.0003	0	0.00083426
SM	0	0	0	0

## Sheet: H_S_
All Primary Breed Type (PBT)
PBT	Unpruned Marker Set (n = 11,195)	Pruned Marker Set (n = 4,843)	Difference (Unpruned - Pruned)	Percent Change
AD	0.3015 (0.2983, 0.3047)	0.3153 (0.3101, 0.3200)	-0.0138	0.0437678
AN	0.3744 (0.3720, 0.3769)	0.3844 (0.3809, 0.3879)	-0.01	0.0260146
AR	0.3674 (0.3648, 0.3700)	0.3804 (0.3766, 0.3841)	-0.013	0.0341746
GV	0.3648 (0.3621, 0.3674)	0.3818 (0.3781, 0.3854)	-0.017	0.0445259
HH	0.3673 (0.3647, 0.3700)	0.3802 (0.3765, 0.3837)	-0.0129	0.0339295
LM	0.3693 (0.3667, 0.3718)	0.3887 (0.3854, 0.3920)	-0.0194	0.04991
SH	0.3314 (0.3282, 0.3345)	0.3496 (0.3450, 0.3540)	-0.0182	0.0520595
SM	0.3702 (0.3677, 0.3728)	0.3881 (0.3844, 0.3919)	-0.0179	0.0461221
ADI	0.3647 (0.3622, 0.3670)	0.3748 (0.3711, 0.3785)	-0.0101	0.0269477
ANI	0.3808 (0.3786, 0.3831)	0.3890 (0.3853, 0.3923)	-0.0082	0.0210797
ARI	0.3782 (0.3758, 0.3803)	0.3888 (0.3854, 0.3922)	-0.0106	0.0272634
GVI	0.3734 (0.3708, 0.3759)	0.3827 (0.3789, 0.3867)	-0.0093	0.024301
LMI	0.3396 (0.3352, 0.3439)	0.3458 (0.3395, 0.3518)	-0.0062	0.0179294
SHI	0.3542 (0.3512, 0.3570)	0.3663 (0.3621, 0.3704)	-0.0121	0.033033
SMI	0.3848 (0.3826, 0.3871)	0.3970 (0.3936, 0.4000)	-0.0122	0.0307305
F1 BxB	0.3870 (0.3844, 0.3894)	0.3942 (0.3902, 0.3979)	-0.0072	0.0182648
F1 BxC	0.3742 (0.3719, 0.3767)	0.3891 (0.3855, 0.3925)	-0.0149	0.0382935
F1 CxC	0.3280 (0.3247, 0.3315)	0.3434 (0.3384, 0.3480)	-0.0154	0.0448457
Purebred Primary Breed Type (PBT) Only
PBT	Unpruned Marker Set (n = 11,195)	Pruned Marker Set (n = 4,843)	Difference (Unpruned - Pruned)	Percent Change
AD	0.3016 (0.2982, 0.3048)	0.3150 (0.3100, 0.3198)	-0.0134	0.0425397
AN	0.3744 (0.3720, 0.3769)	0.3844 (0.3810, 0.3879)	-0.01	0.0260146
AR	0.3675 (0.3648, 0.3699)	0.3804 (0.3767, 0.3840)	-0.0129	0.0339117
GV	0.3648 (0.3624, 0.3672)	0.3817 (0.3778, 0.3853)	-0.0169	0.0442756
HH	0.3673 (0.3647, 0.3697)	0.3803 (0.3767, 0.3839)	-0.013	0.0341835
LM	0.3692 (0.3668, 0.3714)	0.3887 (0.3854, 0.3921)	-0.0195	0.0501672
SH	0.3312 (0.3283, 0.3343)	0.3497 (0.3452, 0.3542)	-0.0185	0.0529025
SM	0.3702 (0.3677, 0.3727)	0.3881 (0.3846, 0.3917)	-0.0179	0.0461221
Differences of All - Purebred Only
AD	-0.0001	0.0003	0.000331565	0.000951475
AN	0	0	0	0
AR	-0.0001	0	0.000272109	0
GV	0	0.0001	0	0.000261917
HH	0	-0.0001	0	0.00026295
LM	0.0001	0	0.000270783	0
SH	0.0002	-0.0001	0.0006035	0.000285959
SM	0	0	0	0

## Sheet: F_IS_
All Primary Breed Type (PBT)
PBT	Unpruned Marker Set (n = 11,195)	Pruned Marker Set (n = 4,843)	Difference (Unpruned - Pruned)	Percent Change
AD	-0.0162 (-0.0212, -0.0117)	-0.0201 (-0.0270, -0.0130)	0.0039	0.19403
AN	-0.0005 (-0.0027, 0.0018)	-0.0012 (-0.0047, 0.0023)	0.0007	0.583333	<-close to zero
AR	-0.0008 (-0.0039, 0.0023)	-0.0027 (-0.0070, 0.0017)	0.0019	0.703704	<-close to zero
GV	-0.0534 (-0.0572, -0.0496)	-0.0524 (-0.0583, -0.0468)	-0.001	0.019084
HH	0.0771 (0.0741, 0.0802)	0.0770 (0.0722, 0.0815)	0.0001	0.0012987
LM	-0.0041 (-0.0068, -0.0014)	-0.0006 (-0.0050, 0.0038)	-0.0035	5.83333	<-close to zero
SH	-0.0293 (-0.0353, -0.0238)	-0.0281 (-0.0366, -0.0190)	-0.0012	0.0427046
SM	0.0058 (0.0014, 0.0098)	0.0062 (0.0000, 0.0126)	-0.0004	0.0645161
ADI	-0.0585 (-0.0603, -0.0567)	-0.0552 (-0.0578, -0.0527)	-0.0033	0.0597826
ANI	-0.0379 (-0.0399, -0.0358)	-0.0360 (-0.0390, -0.0328)	-0.0019	0.0527778
ARI	-0.0297 (-0.0309, -0.0283)	-0.0303 (-0.0322, -0.0285)	0.0006	0.019802
GVI	-0.0580 (-0.0632, -0.0533)	-0.0597 (-0.0677, -0.0521)	0.0017	0.0284757
LMI	-0.2420 (-0.2543, -0.2292)	-0.2318 (-0.2503, -0.2137)	-0.0102	0.0440035
SHI	-0.1940 (-0.1995, -0.1894)	-0.1982 (-0.2058, -0.1906)	0.0042	0.0211907
SMI	-0.0761 (-0.0795, -0.0728)	-0.0697 (-0.0747, -0.0649)	-0.0064	0.0918221
F1 BxB	-0.0388 (-0.0439, -0.0334)	-0.0405 (-0.0493, -0.0323)	0.0017	0.0419753
F1 BxC	-0.1059 (-0.1093, -0.1027)	-0.1041 (-0.1091, -0.0993)	-0.0018	0.0172911
F1 CxC	-0.2436 (-0.2505, -0.2357)	-0.2475 (-0.2583, -0.2372)	0.0039	0.0157576
Purebred Primary Breed Type (PBT) Only
PBT	Unpruned Marker Set (n = 11,195)	Pruned Marker Set (n = 4,843)	Difference (Unpruned - Pruned)	Percent Change
AD	-0.0163 (-0.0211, -0.0116)	-0.0202 (-0.0270, -0.0135)	0.0039	0.193069
AN	-0.0004 (-0.0027, 0.0017)	-0.0012 (-0.0047, 0.0022)	0.0008	0.666667	<-close to zero
AR	-0.0008 (-0.0038, 0.0022)	-0.0028 (-0.0075, 0.0018)	0.002	0.714286	<-close to zero
GV	-0.0530 (-0.0570, -0.0495)	-0.0524 (-0.0584, -0.0461)	-0.0006	0.0114504
HH	0.0771 (0.0740, 0.0802)	0.0770 (0.0722, 0.0818)	0.0001	0.0012987
LM	-0.0042 (-0.0070, -0.0014)	-0.0007 (-0.0048, 0.0039)	-0.0035	5	<-close to zero
SH	-0.0291 (-0.0349, -0.0234)	-0.0280 (-0.0366, -0.0194)	-0.0011	0.0392857
SM	0.0056 (0.0013, 0.0098)	0.0064 (0.0005, 0.0126)	-0.0008	0.125
Differences of All - Purebred Only
AD	0.0001	0.0001	0.00617284	0.00497512
AN	-0.0001	0	0.25	0	<-close to zero
AR	0	0.0001	0	0.037037
GV	-0.0004	0	0.00754717	0
HH	0	0	0	0
LM	0.0001	0.0001	0.0243902	0.166667	<-close to zero
SH	-0.0002	-0.0001	0.00687285	0.00357143
SM	0.0002	-0.0002	0.0344828	0.03125

## Sheet: F_ST_
All Primary Breed Type (PBT)
PBT	Unpruned Marker Set (n = 11,195)	Pruned Marker Set (n = 4,843)	Difference (Unpruned - Pruned)	Percent Change
AD	0.2473 (0.2407, 0.2539)	0.2327 (0.2209, 0.2423)	0.0146	0.0590376
AN	0.0657 (0.0619, 0.0699)	0.0646 (0.0596, 0.0698)	0.0011	0.0167428
AR	0.0829 (0.0785, 0.0862)	0.0744 (0.0694, 0.0792)	0.0085	0.102533
GV	0.0887 (0.0842, 0.0935)	0.0702 (0.0644, 0.0779)	0.0185	0.208568
HH	0.0838 (0.0767, 0.0909)	0.0752 (0.0676, 0.0829)	0.0086	0.102625
LM	0.0787 (0.0742, 0.0846)	0.0542 (0.0485, 0.0596)	0.0245	0.311309
SH	0.1719 (0.1658, 0.1793)	0.1481 (0.1402, 0.1572)	0.0238	0.138453
SM	0.0762 (0.0718, 0.0810)	0.0557 (0.0488, 0.0625)	0.0205	0.269029
ADI	0.0898 (0.0863, 0.0934)	0.0878 (0.0825, 0.0919)	0.002	0.0222717
ANI	0.0494 (0.0455, 0.0521)	0.0533 (0.0482, 0.0579)	-0.0039	0.0731707
ARI	0.0562 (0.0533, 0.0595)	0.0537 (0.0500, 0.0569)	0.0025	0.044484
GVI	0.0665 (0.0616, 0.0711)	0.0664 (0.0590, 0.0726)	0.0001	0.00150376
LMI	0.1112 (0.1020, 0.1210)	0.1198 (0.1071, 0.1334)	-0.0086	0.0717863
SHI	0.1108 (0.1055, 0.1157)	0.1025 (0.0940, 0.1076)	0.0083	0.0749097
SMI	0.0387 (0.0359, 0.0418)	0.0330 (0.0279, 0.0380)	0.0057	0.147287
F1 BxB	0.0329 (0.0291, 0.0364)	0.0390 (0.0330, 0.0445)	-0.0061	0.15641
F1 BxC	0.0653 (0.0616, 0.0687)	0.0522 (0.0467, 0.0584)	0.0131	0.200613
F1 CxC	0.1679 (0.1596, 0.1758)	0.1506 (0.1394, 0.1614)	0.0173	0.103038
Purebred Primary Breed Type (PBT) Only
PBT	Unpruned Marker Set (n = 11,195)	Pruned Marker Set (n = 4,843)	Difference (Unpruned - Pruned)	Percent Change
AD	0.2595 (0.2526, 0.2648)	0.2449 (0.2363, 0.2568)	0.0146	0.056262
AN	0.0809 (0.0771, 0.0857)	0.0794 (0.0749, 0.0850)	0.0015	0.0185414
AR	0.0977 (0.0930, 0.1020)	0.0891 (0.0835, 0.0945)	0.0086	0.0880246
GV	0.1035 (0.0984, 0.1070)	0.0849 (0.0802, 0.0916)	0.0186	0.17971
HH	0.0987 (0.0929, 0.1035)	0.0898 (0.0830, 0.0964)	0.0089	0.0901722
LM	0.0937 (0.0891, 0.0983)	0.0691 (0.0631, 0.0755)	0.0246	0.26254
SH	0.1854 (0.1791, 0.1918)	0.1615 (0.1496, 0.1695)	0.0239	0.12891
SM	0.0912 (0.0862, 0.0950)	0.0706 (0.0644, 0.0779)	0.0206	0.225877
Differences of All - Purebred Only
AD	-0.0122	-0.0122	0.0470135	0.0498163
AN	-0.0152	-0.0148	0.187886	0.186398
AR	-0.0148	-0.0147	0.151484	0.164983
GV	-0.0148	-0.0147	0.142995	0.173145
HH	-0.0149	-0.0146	0.150963	0.162584
LM	-0.015	-0.0149	0.160085	0.21563
SH	-0.0135	-0.0134	0.0728155	0.0829721
SM	-0.015	-0.0149	0.164474	0.211048
