# Supplementary material for: Genetic Distinctness and Diversity of American Aberdeen Cattle Compared to Common Beef Breeds in the United States
Source: Genes (Basel). 2023 Sep 22;14(10):1842. doi: 10.3390/genes14101842 (PMC10606367; doi:10.3390/genes14101842)
Supplement: Supplementary file 1 [file genes-14-01842-s001.zip › Supplementary File S2.xlsx]

## Sheet: Summary
Purebred Only Primary Breed Types										All Primary Breed Types
Original vs. unrooted NR Tree										Original vs. unrooted NR Tree
Percent changed (absolute difference)										Percent changed (absolute difference)
Estimate	Min	Max	Median	Average	No Outliers Range	No. Outliers				Estimate	Min	Max	Median	Average	No Outliers Range	No. Outliers
Standard D	0	0.0432171	0.00965523	0.0107108	0.0256	1				Standard D	0	0.515105	0.0589013	0.0710073	0.1997	6
Chord D	0	0.0232344	0.0061502	0.00769058	0.0232	0				Chord D	0	0.506015	0.0569795	0.0693656	0.1746	6
Latter's FST	0	0.0896124	0.00917355	0.0122941	0.0278	1				Latter's FST	0	0.4776	0.0534831	0.0619663	0.1477	7
Nei's FST	0	0.0960567	0.012571	0.014743	0.0277	1				Nei's FST	0	0.499106	0.072149	0.0867335	0.2178	9
W-C's FST	0	0.0701842	0.0177217	0.0207503	0.0529	1				W-C's FST	0	0.498377	0.0779089	0.0933149	0.2412	9
Scaled difference										Scaled difference
Estimate	Min	Max	Median	Average	No Outliers Range	No. Outliers				Estimate	Min	Max	Median	Average	No Outliers Range	No. Outliers
Standard D	-1.92836	1.51412	0	-6.59376e-07	3.44	0				Standard D	-4.33959	2.18441	0.0657831	-0.0176922	3.64	9
Chord D	-1.7737	2.78164	0.0540526	7.94424e-07	3.41	1				Chord D	-4.14605	2.2437	0.0907169	0.0267653	3.8	5
Latter's FST	-2.09302	2.09301	0.0655202	-1.25302e-06	4.19	0				Latter's FST	-4.51193	2.23672	0.0391488	-0.00938867	3.24	10
Nei's FST	-1.70744	1.94468	0.108652	-4.30211e-16	3.65	0				Nei's FST	-3.71956	2.24292	0.029544	0.00452303	3.65	10
W-C's FST	-2.2866	3.07545	0.0294874	3.15085e-07	2.71	2				W-C's FST	-3.48718	3.10932	0.0691265	0.0251354	3.87	9

## Sheet: Standard D
Purebred Only Primary Breed Types										All Primary Breed Types
Standard Genetic Distance										Standard Genetic Distance
	AD	SH	HH	SM	AN	AR	GV				AD	SH	HH	SM	AN	AR	ARI	ADI	ANI	F1BC	SMI	LMI	GVI	SHI	F1CC	F1BB	GV
SH	0.144198									SH	0.144198
HH	0.125119	0.108281								HH	0.125119	0.108281
SM	0.127751	0.109614	0.0794696							SM	0.127751	0.109614	0.0794696
AN	0.0677842	0.0886656	0.0740325	0.0741596						AN	0.0677842	0.0886656	0.0740325	0.0741596
AR	0.0785159	0.0918089	0.0754156	0.0770435	0.0233677					AR	0.0785159	0.0918089	0.0754156	0.0770435	0.0233677
GV	0.123834	0.109904	0.0775072	0.0559244	0.0728946	0.0735065				ARI	0.0618555	0.0800416	0.0625023	0.0660212	0.0172004	0.00681603
LM	0.116998	0.098688	0.0718596	0.0550231	0.0650725	0.0694018	0.0552797			ADI	0.0175144	0.0911902	0.0740048	0.0749409	0.0267403	0.0339473	0.020081
										ANI	0.0703404	0.0839139	0.0605698	0.0693136	0.0102922	0.0243256	0.0154392	0.0259087
										F1BC	0.102691	0.0431184	0.0670177	0.0586861	0.05007	0.0513361	0.0391789	0.0501853	0.043927
Unrooted NJ Tree										SMI	0.0964146	0.0882893	0.0602203	0.0197013	0.0390867	0.0418942	0.0325652	0.0448573	0.0339533	0.042834
	AD	SH	HH	SM	AN	AR	GV			LMI	0.130818	0.156268	0.130449	0.12678	0.103323	0.111121	0.0978032	0.093325	0.0996205	0.113301	0.106313
SH	0.142557									GVI	0.0976036	0.0995247	0.0757975	0.0758707	0.0401013	0.0347061	0.0298697	0.0482529	0.0364101	0.0529177	0.0469438	0.120593
HH	0.125846	0.108368								SHI	0.115257	0.0445666	0.0834351	0.0929779	0.0600489	0.0626919	0.0508769	0.0629341	0.0552368	0.0291998	0.0655271	0.133398	0.0711886
SM	0.126503	0.109026	0.0792648							F1CC	0.16732	0.147094	0.119313	0.054111	0.113184	0.114348	0.101842	0.110214	0.10667	0.0817766	0.051653	0.164431	0.111465	0.129946
AN	0.0677842	0.0895203	0.0728087	0.0734661						F1BB	0.0846842	0.0952272	0.0519269	0.0741989	0.0251481	0.0277864	0.0213126	0.037395	0.0209909	0.0525513	0.0384683	0.108823	0.041219	0.0619462	0.111994
AR	0.0774604	0.0922016	0.0754901	0.0761475	0.0244232					GV	0.123834	0.109904	0.0775072	0.0559244	0.0728946	0.0735065	0.0617963	0.0715501	0.0656053	0.0296692	0.0506413	0.125032	0.0650668	0.0874873	0.0655924	0.0720275
GV	0.125794	0.108317	0.0785557	0.0559244	0.0727571	0.0754385				LM	0.116998	0.098688	0.0718596	0.0550231	0.0650725	0.0694018	0.058818	0.0680177	0.0613307	0.051844	0.0485738	0.0957698	0.0695769	0.0808769	0.0910924	0.0663335	0.0552797
LM	0.118254	0.100777	0.0710158	0.0555059	0.0652172	0.0678986	0.0547969
										Unrooted NJ Tree
Difference (Original - Unrooted NJ)											AD	SH	HH	SM	AN	AR	ARI	ADI	ANI	F1BC	SMI	LMI	GVI	SHI	F1CC	F1BB	GV
	AD	SH	HH	SM	AN	AR	GV			SH	0.145336
SH	0.00164021									HH	0.122593	0.108218
HH	-0.00072646	-8.709e-05								SM	0.124786	0.110411	0.0843688
SM	0.00124726	0.00058841	0.00020481							AN	0.073469	0.0898362	0.0670924	0.0692861
AN	0	-0.00085467	0.00122378	0.0006935						AR	0.0794567	0.0908956	0.0681518	0.0703455	0.0239566
AR	0.0010555	-0.00039277	-7.45e-05	0.00089597	-0.0010555					ARI	0.0705021	0.0819411	0.0591973	0.061391	0.0150021	0.00681603
GV	-0.00196039	0.00158761	-0.00104856	0	0.00013755	-0.00193195				ADI	0.0175144	0.0967338	0.07399	0.0761837	0.0248665	0.0308542	0.0218996
LM	-0.00125614	-0.00208894	0.00084376	-0.0004828	-0.00014466	0.00150325	0.0004828			ANI	0.0705203	0.0868875	0.0641437	0.0663374	0.0102922	0.0210079	0.0120534	0.0219178
										F1BC	0.100132	0.048299	0.0630132	0.0652069	0.0446317	0.0456911	0.0367365	0.0515292	0.0416829
										SMI	0.0996237	0.0852489	0.0592063	0.0186838	0.0441236	0.045183	0.0362285	0.0510212	0.0411749	0.0400444
Percent changed (absolute difference)										LMI	0.162642	0.148267	0.122225	0.118554	0.107142	0.108201	0.0992469	0.11404	0.104193	0.103063	0.0933919
	AD	SH	HH	SM	AN	AR	GV			GVI	0.0944649	0.0976398	0.074896	0.0770897	0.0389648	0.0400242	0.0310697	0.0458624	0.0360161	0.0524353	0.0519272	0.114946
SH	0.0113747									SHI	0.121056	0.0445666	0.0839378	0.0861315	0.0655562	0.0666157	0.0576611	0.0724538	0.0626075	0.0240191	0.0609689	0.123987	0.0733599
HH	0.00577262	0.000803647								F1CC	0.158773	0.144398	0.118356	0.054111	0.103273	0.104332	0.0953777	0.11017	0.100324	0.0991936	0.0526705	0.152541	0.111076	0.120118
SM	0.00976324	0.005368	0.00257721							F1BB	0.0830799	0.0905963	0.0678525	0.0700462	0.0275799	0.0286393	0.0196847	0.0344774	0.0246311	0.0453917	0.0448836	0.107902	0.0397249	0.0663163	0.104033
AN	0	0.00954722	0.0165303	0.00935145						GV	0.120766	0.106391	0.0803487	0.0597844	0.0652661	0.0663255	0.0573709	0.0721636	0.0623174	0.0611868	0.0346219	0.114534	0.0730697	0.0821114	0.0937712	0.0660261
AR	0.0134431	0.0042599	0.000986885	0.0116294	0.0432171					LM	0.117181	0.102807	0.0767641	0.0730937	0.0616814	0.0627408	0.0537862	0.068579	0.0587327	0.0576021	0.0479312	0.0957698	0.069485	0.0785267	0.10708	0.0624414	0.0690737
GV	0.0155841	0.0144454	0.013348	0	0.00188697	0.0256096
LM	0.0106224	0.0207284	0.0117418	0.00869817	0.00221813	0.0216601	0.00873377
										Difference (Original - Unrooted NJ)
											AD	SH	HH	SM	AN	AR	ARI	ADI	ANI	F1BC	SMI	LMI	GVI	SHI	F1CC	F1BB	GV
squared difference										SH	-0.00113863
	AD	SH	HH	SM	AN	AR	GV			HH	0.0025269	6.361e-05
SH	2.69029e-06									SM	0.00296436	-0.000797149	-0.00489921
HH	5.27744e-07	7.58467e-09								AN	-0.00568478	-0.00117062	0.00694004	0.00487351
SM	1.55566e-06	3.46226e-07	4.19471e-08							AR	-0.000940819	0.000913254	0.00726374	0.00669795	-0.000588916
AN	0	7.30461e-07	1.49764e-06	4.80942e-07						ARI	-0.0086466	-0.00189943	0.00330501	0.00463027	0.00219835	0
AR	1.11408e-06	1.54268e-07	5.55025e-09	8.02762e-07	1.11408e-06					ADI	0	-0.00554361	1.4783e-05	-0.00124276	0.00187382	0.00309312	-0.00181862
GV	3.84313e-06	2.52051e-06	1.09948e-06	0	1.892e-08	3.73243e-06				ANI	-0.000179933	-0.00297359	-0.00357391	0.00297616	0	0.00331764	0.00338585	0.00399089
LM	1.57789e-06	4.36367e-06	7.11931e-07	2.33096e-07	2.09265e-08	2.25976e-06	2.33096e-07			F1BC	0.00255903	-0.00518069	0.00400456	-0.00652081	0.00543837	0.00564507	0.00244243	-0.00134394	0.00224403
										SMI	-0.00320907	0.00304033	0.001014	0.00101754	-0.00503695	-0.0032888	-0.00366329	-0.0061639	-0.00722159	0.00278966
										LMI	-0.0318243	0.00800084	0.00822442	0.00822597	-0.00381871	0.00291987	-0.00144371	-0.0207147	-0.00457288	0.010238	0.012921
Scaled Difference										GVI	0.00313873	0.00188486	0.000901467	-0.00121906	0.00113649	-0.00531819	-0.00119994	0.00239051	0.000393971	0.000482419	-0.00498338	0.0056476
	AD	SH	HH	SM	AN	AR	GV			SHI	-0.00579892	0	-0.000502707	0.00684648	-0.00550732	-0.00392375	-0.00678416	-0.00951973	-0.00737069	0.00518069	0.00455819	0.00941106	-0.00217125
SH	1.51412									F1CC	0.00854715	0.00269548	0.000957848	0	0.0099107	0.0100161	0.00646445	4.3156e-05	0.00634538	-0.017417	-0.00101754	0.0118901	0.000388407	0.00982797
HH	-0.670615	-0.0803951								F1BB	0.00160426	0.00463097	-0.0159255	0.00415279	-0.00243172	-0.000852873	0.00162793	0.00291755	-0.0036402	0.0071596	-0.00641537	0.000921383	0.00149414	-0.0043701	0.00796135
SM	1.15138	0.543177	0.189066							GV	0.00306771	0.00351304	-0.00284158	-0.00386002	0.00762857	0.00718103	0.0044254	-0.000613554	0.00328792	-0.0315176	0.0160194	0.0104978	-0.00800291	0.00537585	-0.0281787	0.0060014
AN	0	-0.788969	1.1297	0.640189						LM	-0.000183268	-0.00411873	-0.0049045	-0.0180706	0.00339112	0.00666099	0.00503172	-0.000561216	0.00259798	-0.00575817	0.000642529	0	9.1904e-05	0.00235015	-0.015988	0.0038921	-0.013794
AR	0.974361	-0.362577	-0.068773	0.827094	-0.974361
GV	-1.80969	1.46557	-0.967954	0	0.126976	-1.78344
LM	-1.15958	-1.92836	0.778898	-0.445686	-0.13354	1.38769	0.445686			Percent changed (absolute difference)
											AD	SH	HH	SM	AN	AR	ARI	ADI	ANI	F1BC	SMI	LMI	GVI	SHI	F1CC	F1BB	GV
										SH	0.00783448
# pairwise distances										HH	0.0201959	0.000587451
28										SM	0.0232043	0.00721981	0.058069
										AN	0.0773766	0.0130306	0.0937432	0.0657165
scale value										AR	0.0118406	0.00994734	0.0963162	0.0869373	0.0245826
0.00108327										ARI	0.122643	0.0231804	0.0528782	0.0701331	0.127808	0
										ADI	0	0.0573079	0.000199757	0.0163127	0.0700748	0.0911152	0.0830435
										ANI	0.00255151	0.0342234	0.0557173	0.0429377	0	0.136385	0.219302	0.154037
										F1BC	0.0249197	0.107263	0.0597538	0.100002	0.108615	0.109963	0.0623404	0.0260812	0.0510856
										SMI	0.0322119	0.0344361	0.0168381	0.0516483	0.114155	0.0727884	0.101116	0.120811	0.175388	0.0651273
										LMI	0.195671	0.0511994	0.0630469	0.0648836	0.0356416	0.0262764	0.0145467	0.181645	0.0438884	0.0903616	0.121538
										GVI	0.032158	0.0189386	0.0118931	0.0158136	0.0283405	0.132874	0.0386208	0.0495412	0.0108204	0.0091164	0.0959686	0.0468318
										SHI	0.0479027	0	0.00598904	0.0736355	0.0840091	0.0589013	0.117656	0.13139	0.117729	0.177422	0.0695618	0.0705485	0.0295972
										F1CC	0.0510826	0.0183249	0.008028	0	0.0875631	0.087593	0.0634752	0.000391567	0.0594863	0.175586	0.0193189	0.0723106	0.00348457	0.0756311
										F1BB	0.018944	0.0486308	0.234708	0.0559684	0.0881702	0.0297799	0.0763833	0.07802	0.147789	0.13624	0.142933	0.00846677	0.0362488	0.0658978	0.0710871
										GV	0.0247728	0.0319645	0.0353655	0.0645657	0.104652	0.0976924	0.0716126	0.00850226	0.0501167	0.515105	0.31633	0.0839611	0.109524	0.0614472	0.300505	0.083321
										LM	0.00156397	0.0400629	0.0638905	0.247225	0.052113	0.0959772	0.0855474	0.0081835	0.0423602	0.0999644	0.0132279	0	0.0013209	0.0290583	0.149309	0.0586747	0.1997
										squared difference
											AD	SH	HH	SM	AN	AR	ARI	ADI	ANI	F1BC	SMI	LMI	GVI	SHI	F1CC	F1BB	GV
										SH	1.29649e-06
										HH	6.3852e-06	4.04623e-09
										SM	8.78743e-06	6.35447e-07	2.40023e-05
										AN	3.23167e-05	1.37034e-06	4.81642e-05	2.37511e-05
										AR	8.8514e-07	8.34033e-07	5.27619e-05	4.48625e-05	3.46822e-07
										ARI	7.47637e-05	3.60782e-06	1.09231e-05	2.14394e-05	4.83273e-06	0
										ADI	0	3.07316e-05	2.18537e-10	1.54445e-06	3.51121e-06	9.56737e-06	3.30739e-06
										ANI	3.23759e-08	8.84222e-06	1.27729e-05	8.85755e-06	0	1.10068e-05	1.1464e-05	1.59272e-05
										F1BC	6.54862e-06	2.68395e-05	1.60365e-05	4.2521e-05	2.95758e-05	3.18668e-05	5.96547e-06	1.80618e-06	5.03569e-06
										SMI	1.02981e-05	9.24364e-06	1.02819e-06	1.03539e-06	2.53709e-05	1.08162e-05	1.34197e-05	3.79936e-05	5.21514e-05	7.78223e-06
										LMI	0.00101279	6.40134e-05	6.7641e-05	6.76666e-05	1.45826e-05	8.52566e-06	2.08431e-06	0.000429098	2.09112e-05	0.000104818	0.000166953
										GVI	9.85165e-06	3.55269e-06	8.12643e-07	1.48612e-06	1.29161e-06	2.82832e-05	1.43985e-06	5.71451e-06	1.55213e-07	2.32728e-07	2.48341e-05	3.18954e-05
										SHI	3.36275e-05	0	2.52714e-07	4.68742e-05	3.03306e-05	1.53958e-05	4.60249e-05	9.06253e-05	5.43271e-05	2.68395e-05	2.07771e-05	8.8568e-05	4.71432e-06
										F1CC	7.30537e-05	7.26561e-06	9.17473e-07	0	9.8222e-05	0.000100323	4.17891e-05	1.86244e-09	4.02638e-05	0.000303352	1.03538e-06	0.000141375	1.5086e-07	9.65891e-05
										F1BB	2.57365e-06	2.14459e-05	0.000253622	1.72457e-05	5.91327e-06	7.27392e-07	2.65015e-06	8.51212e-06	1.32511e-05	5.12599e-05	4.11569e-05	8.48947e-07	2.23245e-06	1.90977e-05	6.33831e-05
										GV	9.41087e-06	1.23415e-05	8.07455e-06	1.48998e-05	5.8195e-05	5.15672e-05	1.95841e-05	3.76449e-07	1.08104e-05	0.000993361	0.00025662	0.000110205	6.40466e-05	2.88997e-05	0.00079404	3.60168e-05
										LM	3.35872e-08	1.69639e-05	2.40541e-05	0.000326546	1.14997e-05	4.43688e-05	2.53182e-05	3.14963e-07	6.7495e-06	3.31565e-05	4.12844e-07	0	8.44635e-09	5.52319e-06	0.000255618	1.51484e-05	0.000190274
										Scaled difference
											AD	SH	HH	SM	AN	AR	ARI	ADI	ANI	F1BC	SMI	LMI	GVI	SHI	F1CC	F1BB	GV
										SH	-0.155265
										HH	0.34457	0.00867391
										SM	0.404223	-0.1087	-0.668061
										AN	-0.775182	-0.159626	0.94635	-0.00730973
										AR	-0.128291	0.124532	0.99049	0.913338	-0.0803051
										ARI	-1.17906	-0.259007	0.450674	0.631388	0.299769	0
										ADI	0	-0.755931	0.00201582	-0.169464	0.255516	0.42178	-0.247989
										ANI	-0.0245358	-0.405481	-0.487342	0.405832	0	0.452397	0.461697	0.544201
										F1BC	0.348951	-0.706443	0.546065	-0.889183	0.74158	0.769766	0.333052	-0.183261	0.305998
										SMI	-0.437592	0.414583	0.138269	0.138752	-0.686843	-0.448464	-0.49953	-0.840514	-0.984743	0.380401
										LMI	-4.33959	1.091	1.12149	1.1217	-0.520723	0.398156	-0.196866	-2.82467	-0.623562	1.39607	1.76192
										GVI	0.428	0.257021	0.122925	-0.166233	0.154973	-0.725193	-0.163624	0.325971	0.0537222	0.0657831	-0.679539	0.770112
										SHI	-0.790746	0	-0.0685496	0.933591	-0.750983	-0.535046	-0.925094	-1.29812	-1.00507	0.706443	0.621558	1.2833	-0.296073
										F1CC	1.1655	0.367558	0.130613	0	1.35143	1.36581	0.881498	0.00588479	0.865261	-2.375	-0.138752	1.62135	0.0529635	1.34015
										F1BB	0.218758	0.631483	-2.17162	0.566278	-0.331592	-0.116299	0.221986	0.39784	-0.496381	0.976289	-0.874805	0.125641	0.203742	-0.59591	1.08562
										GV	0.418316	0.479041	-0.38748	-0.526356	1.04024	0.979211	0.603451	-0.0836648	0.448344	-4.29777	2.18441	1.43149	-1.09128	0.733055	-3.84247	0.818356
										LM	-0.0249906	-0.561634	-0.668781	-2.46412	0.462416	0.908299	0.68613	-0.0765279	0.354263	-0.785188	0.0876158	0	0.0125321	0.320468	-2.18014	0.53073	-1.88096
										# pairwise distances
										153
										scale value
										0.00733348

## Sheet: Chord D
Purebred Only Primary Breed Types										All Primary Breed Types
Chord Genetic Distance										Chord Genetic Distance
	AD	SH	HH	SM	AN	AR	GV				AD	SH	HH	SM	AN	AR	ARI	ADI	ANI	F1BC	SMI	LMI	GVI	SHI	F1CC	F1BB	GV
SH	0.0887423									SH	0.0887423
HH	0.0748328	0.0594961								HH	0.0748328	0.0594961
SM	0.0766971	0.0600315	0.0388498							SM	0.0766971	0.0600315	0.0388498
AN	0.0450803	0.0503008	0.0361526	0.0365005						AN	0.0450803	0.0503008	0.0361526	0.0365005
AR	0.0505348	0.0519351	0.0370238	0.0381776	0.0120507					AR	0.0505348	0.0519351	0.0370238	0.0381776	0.0120507
GV	0.0745976	0.0603449	0.0377988	0.0277129	0.0359372	0.036624				ARI	0.0422639	0.0456369	0.0300263	0.0319428	0.00871854	0.00369674
LM	0.0710091	0.0546816	0.0345726	0.0269117	0.0312071	0.033592	0.0269069			ADI	0.0170222	0.0503877	0.0354529	0.0360331	0.0132196	0.0167431	0.00963373
										ANI	0.0465774	0.0475279	0.0293049	0.0335185	0.00520308	0.0122578	0.00745232	0.0124323
										F1BC	0.0637448	0.0273695	0.0324453	0.0286493	0.0246982	0.0254907	0.0188203	0.0238806	0.0211141
Unrooted NJ Tree										SMI	0.0605811	0.0492847	0.0290883	0.0101845	0.0192615	0.0208729	0.0155311	0.021195	0.0162009	0.0204224
	AD	SH	HH	SM	AN	AR	GV			LMI	0.0932659	0.107089	0.090726	0.0893466	0.0756152	0.0797459	0.0731454	0.0689589	0.0737199	0.0818004	0.0783716
SH	0.089314									GVI	0.0611275	0.0560693	0.0381429	0.0387478	0.0206729	0.018435	0.0156142	0.0242345	0.0185278	0.0266979	0.0240678	0.0850035
HH	0.0748864	0.0594536								SHI	0.0701259	0.0284546	0.043333	0.0480392	0.0315804	0.0328409	0.0266522	0.0321654	0.028811	0.0170714	0.0342166	0.0919349	0.03753
SM	0.0754465	0.0600138	0.0387208							F1CC	0.103505	0.08673	0.0687423	0.0358873	0.0657123	0.0664713	0.0595009	0.0627927	0.0619994	0.0484306	0.0350705	0.114226	0.0651604	0.0755792
AN	0.0450803	0.0502698	0.0358422	0.0364024						F1BB	0.0542736	0.0538352	0.0265233	0.0375517	0.0133147	0.0148816	0.0113159	0.01887	0.0111341	0.0265271	0.0197381	0.0790739	0.0219927	0.032707	0.0662375
AR	0.0508148	0.0516647	0.0372371	0.0377973	0.0117707					GV	0.0745976	0.0603449	0.0377988	0.0277129	0.0359372	0.036624	0.0300518	0.0345315	0.0318542	0.014732	0.0248183	0.0880325	0.0329148	0.0451632	0.0391105	0.0364362
GV	0.0750403	0.0596076	0.0383145	0.0277129	0.0359961	0.037391				LM	0.0710091	0.0546816	0.0345726	0.0269117	0.0312071	0.033592	0.0276874	0.0321791	0.0289126	0.0249235	0.0233181	0.0731005	0.0346956	0.0417655	0.0540473	0.032727	0.0269069
LM	0.0709117	0.055479	0.0341859	0.0271124	0.0318676	0.0332625	0.0267062
										Unrooted NJ Tree
Difference (Original - Unrooted NJ)											AD	SH	HH	SM	AN	AR	ARI	ADI	ANI	F1BC	SMI	LMI	GVI	SHI	F1CC	F1BB	GV
	AD	SH	HH	SM	AN	AR	GV			SH	0.086561
SH	-0.00057169									HH	0.0690411	0.0584454
HH	-5.354e-05	4.242e-05								SM	0.0708944	0.0602986	0.0402252
SM	0.00125052	1.768e-05	0.00012902							AN	0.0524186	0.0494761	0.0319562	0.0338094
AN	0	3.092e-05	0.0003104	9.808e-05						AR	0.0537248	0.0507822	0.0332623	0.0351156	0.0136366
AR	-0.00027998	0.00027039	-0.00021325	0.00038035	0.00027999					ARI	0.0490299	0.0460873	0.0285674	0.0304207	0.0089417	0.00369674
GV	-0.0004427	0.00073728	-0.0005157	0	-5.891e-05	-0.00076705				ADI	0.0170222	0.0500455	0.0325256	0.0343788	0.0159031	0.0172092	0.0125143
LM	9.74e-05	-0.00079739	0.00038669	-0.00020076	-0.00066048	0.00032956	0.00020076			ANI	0.0504849	0.0475424	0.0300225	0.0318757	0.00520308	0.0117029	0.00700801	0.0139694
										F1BC	0.0581683	0.0302713	0.0300526	0.0319059	0.0210833	0.0223895	0.0176946	0.0216527	0.0191496
										SMI	0.0582473	0.0476515	0.0275781	0.00975185	0.0211623	0.0224685	0.0177736	0.0217317	0.0192286	0.0192588
Percent changed (absolute difference)										LMI	0.0993702	0.1095	0.0919804	0.0938336	0.0753578	0.076664	0.0719691	0.0628547	0.0734241	0.0811075	0.0811865
	AD	SH	HH	SM	AN	AR	GV			GVI	0.0601107	0.0571682	0.0396483	0.0415015	0.0200225	0.0193721	0.0146772	0.0235952	0.0180888	0.0287754	0.0288544	0.0830499
SH	0.0064009									SHI	0.0704592	0.0284546	0.0423436	0.0441968	0.0333742	0.0346804	0.0299855	0.0339437	0.0314405	0.0141695	0.0315497	0.0933984	0.0410664
HH	0.00071495	0.000712988								F1CC	0.0966457	0.08605	0.0659766	0.0358873	0.0595608	0.0608669	0.056172	0.0601302	0.0576271	0.0576572	0.0355032	0.119585	0.0672529	0.0699481
SM	0.0163047	0.000294512	0.003321							F1BB	0.0544796	0.0515371	0.0340172	0.0358704	0.0131912	0.0156976	0.0110027	0.0179641	0.0112575	0.0231443	0.0232233	0.0774188	0.0220835	0.0354352	0.0616217
AN	0	0.000614702	0.00858582	0.00268709						GV	0.0688112	0.0582155	0.0381421	0.0290007	0.0317263	0.0330324	0.0283375	0.0322957	0.0297926	0.0298227	0.0163536	0.0917504	0.0394184	0.0421136	0.054752	0.0337872
AR	0.00550981	0.0052063	0.00572682	0.00996264	0.0232344					LM	0.0656215	0.0550257	0.0349523	0.0303873	0.0285365	0.0298427	0.0251478	0.0291059	0.0266028	0.026633	0.0177402	0.0885607	0.0362286	0.0389239	0.0561386	0.0305975	0.0283041
GV	0.0058995	0.0122178	0.0134597	0	0.00163656	0.0205143
LM	0.00137165	0.0143728	0.0111849	0.00740472	0.0207258	0.00981066	0.00746128
										Difference (Original - Unrooted NJ)
											AD	SH	HH	SM	AN	AR	ARI	ADI	ANI	F1BC	SMI	LMI	GVI	SHI	F1CC	F1BB	GV
squared difference										SH	0.00218126
	AD	SH	HH	SM	AN	AR	GV			HH	0.00579168	0.00105068
SH	3.26829e-07									SM	0.00580268	-0.000267117	-0.00137546
HH	2.86653e-09	1.79946e-09								AN	-0.00733829	0.000824692	0.00419644	0.00269105
SM	1.5638e-06	3.12582e-10	1.66462e-08							AR	-0.00318995	0.00115288	0.00376152	0.00306205	-0.00158594
AN	0	9.56046e-10	9.63482e-08	9.61969e-09						ARI	-0.00676596	-0.000450405	0.00145882	0.00152207	-0.000223168	0
AR	7.83888e-08	7.31108e-08	4.54756e-08	1.44666e-07	7.83944e-08					ADI	0	0.000342243	0.00292731	0.00165425	-0.00268344	-0.000466167	-0.00288061
GV	1.95983e-07	5.43582e-07	2.65946e-07	0	3.47039e-09	5.88366e-07				ANI	-0.00390749	-1.4466e-05	-0.000717623	0.00164278	0	0.000554944	0.000444318	-0.00153706
LM	9.48676e-09	6.35831e-07	1.49529e-07	4.03046e-08	4.36234e-07	1.0861e-07	4.03046e-08			F1BC	0.00557659	-0.00290183	0.00239265	-0.00325653	0.00361494	0.00310124	0.0011257	0.00222788	0.00196455
										SMI	0.00233383	0.00163312	0.00151019	0.000432698	-0.00190078	-0.00159557	-0.00224245	-0.000536682	-0.00302772	0.00116366
										LMI	-0.00610427	-0.0024112	-0.00125431	-0.00448703	0.000257321	0.00308192	0.00117632	0.00610426	0.000295713	0.00069288	-0.00281489
Scaled Difference										GVI	0.00101672	-0.00109889	-0.00150541	-0.00275374	0.000650391	-0.000937084	0.000937084	0.000639316	0.000438929	-0.00207752	-0.00478663	0.00195358
	AD	SH	HH	SM	AN	AR	GV			SHI	-0.000333292	0	0.000989439	0.00384242	-0.00179384	-0.00183953	-0.00333331	-0.00177823	-0.00262952	0.00290183	0.00266688	-0.00146353	-0.00353632
SH	-1.27166									F1CC	0.00685899	0.000680017	0.00276576	0	0.0061515	0.00560436	0.00332887	0.00266252	0.00437239	-0.00922661	-0.000432698	-0.00535845	-0.00209243	0.00563105
HH	-0.119094	0.0943585								F1BB	-0.000205969	0.00229818	-0.00749384	0.00168124	0.000123457	-0.000815994	0.000313173	0.000905937	-0.000123457	0.00338278	-0.00348521	0.00165502	-9.0789e-05	-0.00272824	0.00461574
SM	2.78164	0.0393272	0.28699							GV	0.00578637	0.0021294	-0.000343259	-0.00128781	0.00421097	0.00359157	0.00171427	0.00223584	0.00206162	-0.0150907	0.00846469	-0.00371795	-0.00650352	0.00304955	-0.0156416	0.00264891
AN	0	0.0687781	0.69045	0.218168						LM	0.00538764	-0.000344103	-0.000379707	-0.00347565	0.00267058	0.00374935	0.00253966	0.00307318	0.00230977	-0.00170946	0.00557793	-0.0154602	-0.00153307	0.0028416	-0.00209135	0.00212947	-0.00139722
AR	-0.622784	0.601452	-0.474351	0.846046	0.622806
GV	-0.984736	1.64	-1.14712	0	-0.131039	-1.70622
LM	0.216655	-1.7737	0.860148	-0.446568	-1.46916	0.733069	0.446568			Percent changed (absolute difference)
											AD	SH	HH	SM	AN	AR	ARI	ADI	ANI	F1BC	SMI	LMI	GVI	SHI	F1CC	F1BB	GV
										SH	0.0245798
# pairwise distances										HH	0.077395	0.0176596
28										SM	0.0756571	0.0044299	0.034194
										AN	0.139994	0.0163952	0.116076	0.0737264
scale value										AR	0.0593757	0.0221985	0.101597	0.0802054	0.1163
0.000449562										ARI	0.137997	0.00977286	0.0485849	0.04765	0.0249581	0
										ADI	0	0.00679219	0.0825689	0.0459093	0.168737	0.0270882	0.230185
										ANI	0.077399	0.000304276	0.0239029	0.0490111	0	0.0452726	0.0596214	0.110031
										F1BC	0.0874829	0.0958607	0.0737442	0.102067	0.146364	0.121662	0.0598132	0.0932926	0.0930441
										SMI	0.0385241	0.0331365	0.0519175	0.0424858	0.089819	0.0710137	0.126168	0.0246958	0.157459	0.0569795
										LMI	0.0614295	0.02202	0.0136368	0.047819	0.00340303	0.0386467	0.016082	0.0885203	0.00401131	0.00847038	0.0346719
										GVI	0.0166328	0.019222	0.0379692	0.0663527	0.031461	0.048373	0.0600147	0.0263804	0.0236903	0.0721978	0.165889	0.0229823
										SHI	0.00473028	0	0.0228334	0.079985	0.0537493	0.0530423	0.111164	0.0523878	0.0836346	0.169983	0.077941	0.0156697	0.0861124
										F1CC	0.0662674	0.00784062	0.0402337	0	0.0936127	0.0843125	0.0559466	0.0424018	0.0705231	0.160025	0.0121876	0.0448087	0.0311129	0.0745053
										F1BB	0.00378066	0.0426891	0.220296	0.0447714	0.00927223	0.0519821	0.0276756	0.0480094	0.0109666	0.127522	0.150074	0.0209301	0.00411116	0.0769923	0.0696847
										GV	0.0775678	0.0352871	0.00899948	0.044406	0.117176	0.0980662	0.0570439	0.0647478	0.0647206	0.506015	0.341067	0.0405225	0.164987	0.067523	0.28568	0.0727001
										LM	0.0758726	0.00625349	0.0108636	0.114378	0.0855761	0.111614	0.0917261	0.0955023	0.079888	0.0641857	0.23921	0.174572	0.0423166	0.0680369	0.0372533	0.0650677	0.0493644
										squared difference
											AD	SH	HH	SM	AN	AR	ARI	ADI	ANI	F1BC	SMI	LMI	GVI	SHI	F1CC	F1BB	GV
										SH	4.75791e-06
										HH	3.35436e-05	1.10392e-06
										SM	3.36711e-05	7.13515e-08	1.89189e-06
										AN	5.38506e-05	6.80117e-07	1.76101e-05	7.24175e-06
										AR	1.01758e-05	1.32914e-06	1.4149e-05	9.37616e-06	2.5152e-06
										ARI	4.57782e-05	2.02865e-07	2.12816e-06	2.31671e-06	4.9804e-08	0
										ADI	0	1.1713e-07	8.56913e-06	2.73656e-06	7.20083e-06	2.17312e-07	8.29793e-06
										ANI	1.52684e-05	2.09265e-10	5.14983e-07	2.69872e-06	0	3.07963e-07	1.97418e-07	2.36255e-06
										F1BC	3.10983e-05	8.42063e-06	5.72477e-06	1.0605e-05	1.30678e-05	9.61771e-06	1.2672e-06	4.96346e-06	3.85944e-06
										SMI	5.44676e-06	2.66708e-06	2.28069e-06	1.87228e-07	3.61296e-06	2.54584e-06	5.02859e-06	2.88028e-07	9.16711e-06	1.3541e-06
										LMI	3.72621e-05	5.81387e-06	1.5733e-06	2.01334e-05	6.62141e-08	9.4982e-06	1.38373e-06	3.72621e-05	8.74462e-08	4.80083e-07	7.9236e-06
										GVI	1.03372e-06	1.20755e-06	2.26627e-06	7.58307e-06	4.23008e-07	8.78126e-07	8.78126e-07	4.08725e-07	1.92659e-07	4.31609e-06	2.29118e-05	3.81647e-06
										SHI	1.11084e-07	0	9.7899e-07	1.47642e-05	3.21787e-06	3.38387e-06	1.1111e-05	3.16211e-06	6.91436e-06	8.42064e-06	7.11223e-06	2.14192e-06	1.25056e-05
										F1CC	4.70458e-05	4.62423e-07	7.64942e-06	0	3.7841e-05	3.14088e-05	1.10814e-05	7.08903e-06	1.91178e-05	8.51303e-05	1.87228e-07	2.8713e-05	4.37826e-06	3.17087e-05
										F1BB	4.24232e-08	5.28163e-06	5.61577e-05	2.82657e-06	1.52416e-08	6.65846e-07	9.80773e-08	8.20722e-07	1.52416e-08	1.14432e-05	1.21467e-05	2.7391e-06	8.24264e-09	7.4433e-06	2.1305e-05
										GV	3.34821e-05	4.53434e-06	1.17827e-07	1.65844e-06	1.77323e-05	1.28994e-05	2.93873e-06	4.99897e-06	4.25029e-06	0.00022773	7.1651e-05	1.38232e-05	4.22957e-05	9.29977e-06	0.000244659	7.01675e-06
										LM	2.90267e-05	1.18407e-07	1.44177e-07	1.20802e-05	7.132e-06	1.40577e-05	6.44988e-06	9.44443e-06	5.33503e-06	2.92224e-06	3.11134e-05	0.000239019	2.35031e-06	8.07467e-06	4.37374e-06	4.53464e-06	1.95222e-06
										Scaled difference
											AD	SH	HH	SM	AN	AR	ARI	ADI	ANI	F1BC	SMI	LMI	GVI	SHI	F1CC	F1BB	GV
										SH	0.578178
										HH	1.53518	0.278499
										SM	1.53809	-0.0708036	-0.364588
										AN	-1.94513	0.218598	1.11233	-0.00376541
										AR	-0.845546	0.30559	0.997049	0.811645	-0.420378
										ARI	-1.79342	-0.119387	0.386684	0.40345	-0.0591542	0
										ADI	0	0.0907169	0.775929	0.438486	-0.711287	-0.123565	-0.763552
										ANI	-1.03574	-0.00383444	-0.190217	0.435444	0	0.147097	0.117774	-0.407422
										F1BC	1.47816	-0.769177	0.634209	-0.863194	0.958197	0.822034	0.298385	0.590535	0.520734
										SMI	0.618619	0.432885	0.400301	0.114693	-0.503831	-0.422931	-0.594397	-0.142256	-0.802546	0.308446
										LMI	-1.61803	-0.639126	-0.332476	-1.18936	0.068207	0.81691	0.311803	1.61803	0.0783834	0.183659	-0.746131
										GVI	0.269498	-0.291277	-0.399034	-0.729921	0.172396	-0.248389	0.248389	0.169461	0.116345	-0.550679	-1.26877	0.517827
										SHI	-0.0883443	0	0.262266	1.01849	-0.475486	-0.487596	-0.883546	-0.471349	-0.696995	0.769177	0.706898	-0.387931	-0.937357
										F1CC	1.81808	0.180249	0.733108	0	1.63055	1.48552	0.882371	0.705744	1.15897	-2.44566	-0.114693	-1.42034	-0.554631	1.4926
										F1BB	-0.0545953	0.609169	-1.98636	0.44564	0.0327242	-0.216292	0.0830115	0.240133	-0.0327242	0.896661	-0.92381	0.43869	-0.0240651	-0.723164	1.22347
										GV	1.53377	0.564431	-0.0909862	-0.341353	1.11618	0.952003	0.454395	0.592644	0.546465	-4.00004	2.2437	-0.985503	-1.72386	0.808332	-4.14605	0.702136
										LM	1.42808	-0.0912099	-0.100647	-0.921276	0.70788	0.993826	0.673177	0.814595	0.61224	-0.453118	1.47852	-4.09798	-0.406365	0.75321	-0.554345	0.564449	-0.370355
										# pairwise distances
										153
										scale value
										0.00377265

## Sheet: Latter's FST
Purebred Only Primary Breed Types										All Primary Breed Types
Latter's FST										Latter's FST
	AD	SH	HH	SM	AN	AR	GV				AD	SH	HH	SM	AN	AR	ARI	ADI	ANI	F1BC	SMI	LMI	GVI	SHI	F1CC	F1BB	GV
SH	0.220936									SH	0.220936
HH	0.185705	0.156932								HH	0.185705	0.156932
SM	0.187895	0.157798	0.111384							SM	0.187895	0.157798	0.111384
AN	0.112866	0.132383	0.104305	0.103944						AN	0.112866	0.132383	0.104305	0.103944
AR	0.128534	0.137463	0.107095	0.108551	0.0363636					AR	0.128534	0.137463	0.107095	0.108551	0.0363636
GV	0.185026	0.159494	0.110112	0.082366	0.103455	0.105291				ARI	0.103734	0.120536	0.0890491	0.0929654	0.0264949	0.0109076
LM	0.174044	0.143574	0.100926	0.0793547	0.0916195	0.0979982	0.0805416			ADI	0.0347189	0.137414	0.106002	0.106643	0.0416108	0.052609	0.0313858
										ANI	0.11568	0.125585	0.0867842	0.0972018	0.0161158	0.0374668	0.0236326	0.0400628
										F1BC	0.157292	0.0706838	0.0949784	0.084052	0.0725177	0.0750148	0.0573008	0.0739782	0.0637968
Unrooted NJ Tree										SMI	0.148237	0.12978	0.0854255	0.0301226	0.0571184	0.0616259	0.0476257	0.0660533	0.0496352	0.061638
	AD	SH	HH	SM	AN	AR	GV			LMI	0.218732	0.236754	0.194109	0.189275	0.161203	0.172002	0.153146	0.150721	0.155623	0.172133	0.16234
SH	0.218393									GVI	0.154741	0.148292	0.108838	0.108415	0.0611267	0.0540421	0.0460442	0.0735617	0.0554691	0.0780863	0.0693024	0.184847
HH	0.187281	0.157032								SHI	0.180156	0.0762117	0.121318	0.132191	0.0905741	0.0949778	0.0774632	0.0958327	0.083495	0.0467601	0.0960795	0.203729	0.107235
SM	0.187523	0.157274	0.11116							F1CC	0.248896	0.216334	0.17218	0.0890333	0.163895	0.166689	0.149443	0.162768	0.155312	0.125337	0.0839879	0.248742	0.165031	0.190043
AN	0.112866	0.133381	0.102269	0.102511						F1BB	0.136186	0.141002	0.0767028	0.104556	0.0387677	0.0430903	0.0327647	0.0572513	0.0323552	0.0761904	0.0566345	0.168558	0.0630221	0.0935437	0.163288
AR	0.124955	0.138236	0.107123	0.107365	0.039943					GV	0.185026	0.159494	0.110112	0.082366	0.103455	0.105291	0.0886414	0.103481	0.0936132	0.0454818	0.0735857	0.18882	0.0958317	0.126832	0.105994	0.102937
GV	0.187702	0.157453	0.111339	0.082366	0.10269	0.107544				LM	0.174044	0.143574	0.100926	0.0793547	0.0916195	0.0979982	0.0828776	0.0968977	0.0861947	0.0742624	0.0691386	0.151005	0.0994326	0.116343	0.13695	0.0937018	0.0805416
LM	0.176287	0.146038	0.0999239	0.0798587	0.0912753	0.0961295	0.0800376
										Unrooted NJ Tree
Difference (Original - Unrooted NJ)											AD	SH	HH	SM	AN	AR	ARI	ADI	ANI	F1BC	SMI	LMI	GVI	SHI	F1CC	F1BB	GV
	AD	SH	HH	SM	AN	AR	GV			SH	0.223836
SH	0.00254349									HH	0.185384	0.157784
HH	-0.00157615	-0.00010061								SM	0.187812	0.160212	0.117356
SM	0.00037187	0.00052374	0.0002241							AN	0.119243	0.132966	0.0945136	0.0969419
AN	0	-0.00099819	0.00203541	0.00143269						AR	0.128173	0.135394	0.0969419	0.0993702	0.0373033
AR	0.00357938	-0.00077266	-2.842e-05	0.00118553	-0.00357939					ARI	0.11444	0.121661	0.0832089	0.0856373	0.0235703	0.0109076
GV	-0.002676	0.00204123	-0.00122641	0	0.0007653	-0.00225317				ADI	0.0347189	0.144936	0.106484	0.108913	0.0403439	0.0492741	0.0355411
LM	-0.00224261	-0.00246437	0.00100231	-0.00050396	0.00034416	0.00186871	0.00050396			ANI	0.114766	0.128488	0.0900361	0.0924644	0.0161158	0.0328258	0.0190928	0.0358664
										F1BC	0.154956	0.0766289	0.0889047	0.091333	0.0640865	0.0665148	0.0527818	0.0760573	0.0596089
										SMI	0.153184	0.125585	0.0827291	0.0298617	0.0623145	0.0647428	0.0510099	0.0742853	0.057837	0.0567056
Percent changed (absolute difference)										LMI	0.255729	0.228129	0.185274	0.180425	0.164859	0.167288	0.153555	0.17683	0.160382	0.15925	0.145798
	AD	SH	HH	SM	AN	AR	GV			GVI	0.150458	0.1461	0.107648	0.110076	0.0595878	0.0620161	0.0482831	0.0715586	0.0551103	0.0772207	0.0754488	0.177993
SH	0.0115123									SHI	0.188022	0.0762117	0.12197	0.124398	0.0971517	0.09958	0.085847	0.109122	0.0926741	0.040815	0.0897708	0.192316	0.110286
HH	0.00841597	0.000640697								F1CC	0.242199	0.214599	0.171743	0.0890333	0.151329	0.153757	0.140024	0.1633	0.146851	0.14572	0.0842487	0.234812	0.164463	0.178785
SM	0.00197914	0.00331905	0.00201196							F1BB	0.132827	0.134977	0.0965248	0.0989531	0.0419574	0.0443857	0.0306527	0.0539282	0.0374799	0.0660976	0.0643257	0.16687	0.061599	0.0991629	0.15334
AN	0	0.00748373	0.0195141	0.0137833						GV	0.183542	0.155942	0.113086	0.0875998	0.0926719	0.0951002	0.0813673	0.104643	0.0881944	0.087063	0.0529724	0.176155	0.105806	0.120128	0.141987	0.0946831
AR	0.0278477	0.00558944	0.000265302	0.0109214	0.0896124					LM	0.177207	0.149607	0.106751	0.101903	0.0863369	0.0887652	0.0750322	0.0983077	0.0818593	0.080728	0.0672752	0.151005	0.0994711	0.113793	0.15629	0.0883481	0.0976326
GV	0.0142567	0.0127981	0.0110151	0	0.00739739	0.0209511
LM	0.0127214	0.0168748	0.00993112	0.00631065	0.00375641	0.0190688	0.00625714
										Difference (Original - Unrooted NJ)
											AD	SH	HH	SM	AN	AR	ARI	ADI	ANI	F1BC	SMI	LMI	GVI	SHI	F1CC	F1BB	GV
squared difference										SH	-0.00289911
	AD	SH	HH	SM	AN	AR	GV			HH	0.00032106	-0.00085226
SH	6.46934e-06									SM	8.283e-05	-0.00241415	-0.00597258
HH	2.48425e-06	1.01224e-08								AN	-0.00637749	-0.00058244	0.00979097	0.007002
SM	1.38287e-07	2.74304e-07	5.02208e-08							AR	0.00036079	0.00206899	0.010153	0.00918075	-0.00093963
AN	0	9.96383e-07	4.14289e-06	2.0526e-06						ARI	-0.0107063	-0.00112526	0.00584016	0.00732812	0.00292457	0
AR	1.2812e-05	5.97003e-07	8.07696e-10	1.40548e-06	1.2812e-05					ADI	0	-0.00752193	-0.00048246	-0.00226946	0.00126683	0.00333494	-0.00415523
GV	7.16098e-06	4.16662e-06	1.50408e-06	0	5.85684e-07	5.07678e-06				ANI	0.00091426	-0.00290306	-0.00325182	0.0047374	0	0.004641	0.00453985	0.0041964
LM	5.0293e-06	6.07312e-06	1.00463e-06	2.53976e-07	1.18446e-07	3.49208e-06	2.53976e-07			F1BC	0.00233577	-0.00594512	0.00607375	-0.00728106	0.00843121	0.00850006	0.00451904	-0.00207902	0.00418787
										SMI	-0.00494778	0.00419548	0.00269641	0.00026087	-0.00519615	-0.00311699	-0.00338418	-0.00823197	-0.00820175	0.00493241
										LMI	-0.0369967	0.00862464	0.00883528	0.00885005	-0.00365615	0.00471458	-0.00040901	-0.026109	-0.0047584	0.0128831	0.0165422
Scaled Difference										GVI	0.00428278	0.00219251	0.00119047	-0.00166165	0.00153884	-0.00797404	-0.00223897	0.00200309	0.0003588	0.00086553	-0.00614638	0.00685328
	AD	SH	HH	SM	AN	AR	GV			SHI	-0.00786552	0	-0.0006522	0.00779257	-0.00657757	-0.00460223	-0.0083838	-0.0132898	-0.00917916	0.00594512	0.00630865	0.0114134	-0.00305132
SH	1.48728									F1CC	0.00669728	0.00173503	0.00043623	0	0.0125664	0.0129315	0.00941873	-0.00053211	0.00846072	-0.0203834	-0.00026087	0.0139302	0.00056771	0.0112579
HH	-0.92164	-0.0588308								F1BB	0.00335825	0.00602482	-0.019822	0.00560312	-0.00318976	-0.00129542	0.00211198	0.00332305	-0.00512467	0.0100927	-0.00769117	0.00168749	0.00142304	-0.00561912	0.00994739
SM	0.217448	0.306252	0.13104							GV	0.00148387	0.00355224	-0.00297417	-0.00523379	0.0107835	0.010191	0.00727419	-0.00116186	0.00541882	-0.0415813	0.0206133	0.0126651	-0.00997455	0.0067037	-0.0359928	0.00825375
AN	0	-0.583683	1.19019	0.837753						LM	-0.00316251	-0.00603314	-0.00582523	-0.0225479	0.0052826	0.00923306	0.00784544	-0.00140992	0.00433538	-0.00646556	0.00186333	0	-3.85e-05	0.00254947	-0.0193396	0.00535373	-0.0170911
AR	2.09301	-0.451806	-0.0166183	0.693228	-2.09302
GV	-1.56477	1.19359	-0.717132	0	0.447502	-1.31752
LM	-1.31135	-1.44102	0.586092	-0.294686	0.201244	1.09271	0.294686			Percent changed (absolute difference)
											AD	SH	HH	SM	AN	AR	ARI	ADI	ANI	F1BC	SMI	LMI	GVI	SHI	F1CC	F1BB	GV
										SH	0.012952
# pairwise distances										HH	0.00172887	0.00540144
28										SM	0.000440832	0.0150685	0.0508926
										AN	0.0534831	0.00438038	0.0938691	0.0673632
scale value										AR	0.00280696	0.0150513	0.0948041	0.0845755	0.0251889
0.00171016										ARI	0.0935536	0.00924915	0.0655836	0.0788263	0.110383	0
										ADI	0	0.0518981	0.00453081	0.0208374	0.0304448	0.063391	0.116913
										ANI	0.00790337	0.022594	0.0361169	0.0487378	0	0.12387	0.192101	0.104746
										F1BC	0.0148499	0.0775833	0.0639487	0.0797199	0.116264	0.113312	0.0788652	0.0273349	0.0656439
										SMI	0.0322995	0.0323276	0.0315645	0.00866028	0.0833858	0.0481442	0.0663437	0.110816	0.141808	0.0800222
										LMI	0.144671	0.0364287	0.0455171	0.0467576	0.0221774	0.02741	0.00266361	0.14765	0.0296692	0.0748435	0.101899
										GVI	0.0276772	0.014785	0.010938	0.0150955	0.0251746	0.12858	0.0463717	0.0272301	0.00646847	0.0110843	0.0814642	0.0370755
										SHI	0.0418331	0	0.00534722	0.0589494	0.0677041	0.0462164	0.0976598	0.121788	0.0990477	0.127141	0.0656607	0.0560225	0.0276673
										F1CC	0.0269079	0.00802014	0.00253357	0	0.0766733	0.0775787	0.0630256	0.00325849	0.0544756	0.139881	0.00309643	0.0560026	0.00344002	0.0592386
										F1BB	0.0246594	0.0427287	0.205356	0.0535895	0.0760237	0.0291855	0.0644589	0.0580433	0.136731	0.132467	0.119566	0.0100113	0.02258	0.0566656	0.0609195
										GV	0.0080198	0.0222719	0.0263	0.0597466	0.104233	0.0967883	0.0820631	0.0111031	0.0578852	0.4776	0.280126	0.0670751	0.0942719	0.052855	0.253494	0.0801826
										LM	0.0178464	0.0403266	0.0545682	0.221269	0.0576581	0.0942166	0.0946629	0.0143419	0.0502975	0.0800907	0.0269507	0	0.000387047	0.0219135	0.123742	0.0571358	0.175055
										squared difference
											AD	SH	HH	SM	AN	AR	ARI	ADI	ANI	F1BC	SMI	LMI	GVI	SHI	F1CC	F1BB	GV
										SH	8.40484e-06
										HH	1.0308e-07	7.26347e-07
										SM	6.86081e-09	5.82812e-06	3.56717e-05
										AN	4.06724e-05	3.39236e-07	9.58631e-05	4.9028e-05
										AR	1.30169e-07	4.28072e-06	0.000103084	8.42862e-05	8.82905e-07
										ARI	0.000114625	1.26621e-06	3.41075e-05	5.37013e-05	8.55311e-06	0
										ADI	0	5.65794e-05	2.32768e-07	5.15045e-06	1.60486e-06	1.11218e-05	1.72659e-05
										ANI	8.35871e-07	8.42776e-06	1.05743e-05	2.2443e-05	0	2.15389e-05	2.06102e-05	1.76098e-05
										F1BC	5.45582e-06	3.53445e-05	3.68904e-05	5.30138e-05	7.10853e-05	7.2251e-05	2.04217e-05	4.32232e-06	1.75383e-05
										SMI	2.44805e-05	1.76021e-05	7.27063e-06	6.80532e-08	2.7e-05	9.71563e-06	1.14527e-05	6.77653e-05	6.72687e-05	2.43287e-05
										LMI	0.00136875	7.43844e-05	7.80622e-05	7.83234e-05	1.33674e-05	2.22273e-05	1.67289e-07	0.00068168	2.26424e-05	0.000165973	0.000273644
										GVI	1.83422e-05	4.8071e-06	1.41722e-06	2.76108e-06	2.36803e-06	6.35853e-05	5.01299e-06	4.01237e-06	1.28737e-07	7.49142e-07	3.7778e-05	4.69674e-05
										SHI	6.18664e-05	0	4.25365e-07	6.07241e-05	4.32644e-05	2.11805e-05	7.02881e-05	0.000176619	8.4257e-05	3.53445e-05	3.97991e-05	0.000130266	9.31055e-06
										F1CC	4.48536e-05	3.01033e-06	1.90297e-07	0	0.000157914	0.000167223	8.87125e-05	2.83141e-07	7.15838e-05	0.000415485	6.80532e-08	0.000194051	3.22295e-07	0.00012674
										F1BB	1.12778e-05	3.62985e-05	0.00039291	3.1395e-05	1.01746e-05	1.67811e-06	4.46046e-06	1.10427e-05	2.62622e-05	0.000101863	5.91541e-05	2.84762e-06	2.02504e-06	3.15745e-05	9.89506e-05
										GV	2.20187e-06	1.26184e-05	8.84569e-06	2.73926e-05	0.000116284	0.000103856	5.29138e-05	1.34992e-06	2.93636e-05	0.001729	0.000424908	0.000160406	9.94916e-05	4.49396e-05	0.00129548	6.81244e-05
										LM	1.00015e-05	3.63988e-05	3.39333e-05	0.000508408	2.79059e-05	8.52494e-05	6.15509e-05	1.98787e-06	1.87955e-05	4.18035e-05	3.472e-06	0	1.48225e-09	6.4998e-06	0.00037402	2.86624e-05	0.000292105
										Scaled difference
											AD	SH	HH	SM	AN	AR	ARI	ADI	ANI	F1BC	SMI	LMI	GVI	SHI	F1CC	F1BB	GV
										SH	-0.314579
										HH	0.0348378	-0.0924776
										SM	0.00898777	-0.261956	-0.648077
										AN	-0.692013	-0.0631998	1.06241	-0.00916682
										AR	0.0391488	0.224503	1.10169	0.996191	-0.101958
										ARI	-1.16173	-0.1221	0.633708	0.795165	0.317341	0
										ADI	0	-0.816195	-0.0523511	-0.246256	0.137462	0.36187	-0.450879
										ANI	0.0992051	-0.315007	-0.352851	0.514049	0	0.503589	0.492613	0.455346
										F1BC	0.253451	-0.645097	0.659055	-0.790058	0.914859	0.92233	0.490355	-0.225592	0.45442
										SMI	-0.536877	0.455246	0.292584	0.0283067	-0.563827	-0.33822	-0.367213	-0.89324	-0.889961	0.535209
										LMI	-4.01446	0.935848	0.958705	0.960307	-0.396724	0.511573	-0.0443811	-2.83305	-0.516328	1.39792	1.79497
										GVI	0.464719	0.237906	0.129176	-0.180303	0.166977	-0.865253	-0.242948	0.217353	0.0389329	0.0939175	-0.666936	0.74364
										SHI	-0.853477	0	-0.0707694	0.845561	-0.713723	-0.499382	-0.909715	-1.44206	-0.996019	0.645097	0.684543	1.23845	-0.331095
										F1CC	0.726713	0.188266	0.0473347	0	1.36356	1.40318	1.02201	-0.0577386	0.918062	-2.21178	-0.0283067	1.51155	0.0616015	1.22158
										F1BB	0.364399	0.653745	-2.15085	0.607987	-0.346117	-0.140564	0.229168	0.36058	-0.556071	1.09515	-0.834559	0.183107	0.154412	-0.609723	1.07938
										GV	0.161013	0.385449	-0.322723	-0.567912	1.17011	1.10581	0.789313	-0.126072	0.587989	-4.51193	2.23672	1.37428	-1.08233	0.72741	-3.90553	0.895604
										LM	-0.34316	-0.654648	-0.632088	-2.44664	0.573208	1.00187	0.851298	-0.152989	0.470426	-0.701569	0.202187	0	-0.00417758	0.27664	-2.09851	0.580926	-1.85453
										# pairwise distances
										153
										scale value
										0.00921585

## Sheet: Nei's FST
Purebred Only Primary Breed Types										All Primary Breed Types
Nei's FST										Nei's FST
	AD	SH	HH	SM	AN	AR	GV				AD	SH	HH	SM	AN	AR	ARI	ADI	ANI	F1BC	SMI	LMI	GVI	SHI	F1CC	F1BB	GV
SH	0.1952									SH	0.1952
HH	0.1725	0.1353								HH	0.1725	0.1353
SM	0.1695	0.1309	0.0983							SM	0.1695	0.1309	0.0983
AN	0.1001	0.112	0.0988	0.0923						AN	0.1001	0.112	0.0988	0.0923
AR	0.1142	0.1155	0.0998	0.0951	0.0298					AR	0.1142	0.1155	0.0998	0.0951	0.0298
GV	0.1678	0.1342	0.0982	0.064	0.0929	0.0929				ARI	0.0924	0.1016	0.085	0.0827	0.0233	0.0057
LM	0.1618	0.123	0.095	0.0669	0.0868	0.0914	0.0692			ADI	0.0223	0.1187	0.1017	0.0963	0.0382	0.0474	0.0293
										ANI	0.1031	0.1054	0.0812	0.0856	0.0114	0.0309	0.0204	0.0366
										F1BC	0.1447	0.0487	0.0884	0.0714	0.067	0.0677	0.0531	0.0695	0.0582
Unrooted NJ Tree										SMI	0.1338	0.1074	0.0771	0.0149	0.0498	0.0526	0.0418	0.06	0.0423	0.0535
	AD	SH	HH	SM	AN	AR	GV			LMI	0.1476	0.1597	0.1217	0.1136	0.0905	0.1006	0.0844	0.0829	0.0859	0.106	0.0921
SH	0.191593									GVI	0.131	0.1166	0.0904	0.0843	0.0435	0.0343	0.0298	0.0576	0.0379	0.0603	0.0495	0.1071
HH	0.174406	0.135662								SHI	0.1597	0.0454	0.1052	0.1112	0.0755	0.0783	0.0637	0.0822	0.0685	0.0306	0.0791	0.1362	0.0814
SM	0.169016	0.130272	0.0981932							F1CC	0.2198	0.1794	0.1446	0.0539	0.1381	0.1395	0.1249	0.1387	0.1297	0.099	0.0543	0.1771	0.1294	0.1593
AN	0.1001	0.113527	0.0963392	0.0909491						F1BB	0.1093	0.1064	0.0549	0.0777	0.018	0.0205	0.0136	0.0385	0.0117	0.0559	0.034	0.0857	0.0299	0.0648	0.1251
AR	0.111033	0.11654	0.0993525	0.0939624	0.0329667					GV	0.1678	0.1342	0.0982	0.064	0.0929	0.0929	0.0794	0.0941	0.083	0.0334	0.0602	0.1169	0.0728	0.1071	0.0735	0.0776
GV	0.170381	0.131638	0.0995589	0.064	0.0923147	0.095328				LM	0.1618	0.123	0.095	0.0669	0.0868	0.0914	0.0795	0.0932	0.0813	0.0683	0.0615	0.0789	0.082	0.1013	0.1099	0.0736	0.0692
LM	0.16457	0.125827	0.0937479	0.0673672	0.0865038	0.0895171	0.0687328
										Unrooted NJ Tree
Difference (Original - Unrooted NJ)											AD	SH	HH	SM	AN	AR	ARI	ADI	ANI	F1BC	SMI	LMI	GVI	SHI	F1CC	F1BB	GV
	AD	SH	HH	SM	AN	AR	GV			SH	0.199236
SH	0.00360667									HH	0.172759	0.13598
HH	-0.00190583	-0.0003625								SM	0.1692	0.124129	0.105944
SM	0.00048427	0.0006276	0.00010677							AN	0.107239	0.115639	0.0891626	0.0856027
AN	0	-0.00152667	0.00246083	0.00135094						AR	0.114328	0.115984	0.0895077	0.0859478	0.0307315
AR	0.00316667	-0.00104	0.0004475	0.0011376	-0.00316667					ARI	0.103933	0.105588	0.0791119	0.075552	0.0203357	0.0057
GV	-0.00258135	0.00256198	-0.00135885	0	0.00058531	-0.00242802				ADI	0.0223	0.128136	0.101659	0.0980995	0.0361391	0.0432284	0.0328326
LM	-0.00277042	-0.00282708	0.00125208	-0.00046719	0.00029625	0.00188292	0.00046719			ANI	0.102861	0.111261	0.0847844	0.0812245	0.0114	0.0263534	0.0159576	0.0317609
										F1BC	0.144304	0.0546467	0.0810486	0.0691974	0.0607075	0.0610527	0.0506568	0.0732044	0.0563294
										SMI	0.139022	0.0939513	0.0757663	0.0134232	0.0554253	0.0557705	0.0453746	0.0679222	0.0510471	0.03902
Percent changed (absolute difference)										LMI	0.181806	0.145026	0.117544	0.11499	0.0982088	0.098554	0.0881582	0.110706	0.0938307	0.0900948	0.0848126
	AD	SH	HH	SM	AN	AR	GV			GVI	0.125316	0.115424	0.0889479	0.085388	0.0417193	0.0420645	0.0316687	0.0542162	0.0373412	0.0604928	0.0552106	0.0979942
SH	0.0184768									SHI	0.169242	0.0454	0.105986	0.0941353	0.0856454	0.0859906	0.0755948	0.0981423	0.0812673	0.0246533	0.0639579	0.115033	0.0854308
HH	0.0109276	0.00267207								F1CC	0.211553	0.166482	0.148297	0.0539	0.127956	0.128301	0.117906	0.140453	0.123578	0.111551	0.0557768	0.157344	0.127742	0.136489
SM	0.00285705	0.0047945	0.00108616							F1BB	0.105271	0.101855	0.0753784	0.0718185	0.0216744	0.0220196	0.0116238	0.0341713	0.0172963	0.0469233	0.0416411	0.0844247	0.0279352	0.0718613	0.114172
AN	0	0.0134477	0.0249072	0.0146364						GV	0.166683	0.121612	0.103427	0.0689753	0.0830861	0.0834313	0.0730355	0.095583	0.078708	0.0666808	0.0387979	0.112473	0.0828715	0.0916188	0.111329	0.0693019
AR	0.0277292	0.00892397	0.00448397	0.0119621	0.0960567					LM	0.163417	0.126637	0.0991557	0.0966014	0.0798202	0.0801654	0.0697695	0.0923171	0.0754421	0.0717062	0.066424	0.0789	0.0796055	0.0966441	0.138955	0.066036	0.0940848
GV	0.0151504	0.0190908	0.0136487	0	0.00630043	0.0254702
LM	0.0168343	0.022468	0.0131798	0.00693498	0.00341302	0.0206009	0.0067513
										Difference (Original - Unrooted NJ)
											AD	SH	HH	SM	AN	AR	ARI	ADI	ANI	F1BC	SMI	LMI	GVI	SHI	F1CC	F1BB	GV
squared difference										SH	-0.00403564
	AD	SH	HH	SM	AN	AR	GV			HH	-0.00025943	-0.00067984
SH	1.30081e-05									SM	0.00030047	0.00677135	-0.00764373
HH	3.63219e-06	1.31406e-07								AN	-0.00713906	-0.00363877	0.00963744	0.00669734
SM	2.34517e-07	3.93882e-07	1.13998e-08							AR	-0.00012839	-0.00048395	0.0102923	0.00915216	-0.00093151
AN	0	2.33072e-06	6.05568e-06	1.82504e-06						ARI	-0.0115326	-0.00398812	0.0058881	0.00714799	0.00296432	0
AR	1.00278e-05	1.0816e-06	2.00256e-07	1.29413e-06	1.00278e-05					ADI	0	-0.00943564	4.057e-05	-0.00179953	0.00206094	0.00417161	-0.00353255
GV	6.66337e-06	6.56374e-06	1.84647e-06	0	3.42588e-07	5.89528e-06				ANI	0.00023906	-0.00586064	-0.00358443	0.00437547	0	0.00454661	0.00444245	0.00483906
LM	7.67523e-06	7.99238e-06	1.5677e-06	2.18266e-07	8.77641e-08	3.54539e-06	2.18266e-07			F1BC	0.00039564	-0.00594667	0.00735144	0.00220264	0.00629252	0.00664733	0.00244317	-0.00370436	0.00187064
										SMI	-0.00522215	0.0134487	0.00133365	0.00147679	-0.00562528	-0.00317046	-0.00357463	-0.00792215	-0.00874715	0.01448
										LMI	-0.0342057	0.0146739	0.00415568	-0.00139	-0.00770883	0.00204599	-0.00375818	-0.0278057	-0.0079307	0.0159052	0.00728738
Scaled Difference										GVI	0.00568379	0.00117588	0.00145209	-0.00108801	0.00178066	-0.00776452	-0.00186868	0.00338379	0.00055879	-0.00019284	-0.00571063	0.00910582
	AD	SH	HH	SM	AN	AR	GV			SHI	-0.00954231	0	-0.0007865	0.0170647	-0.0101454	-0.00769062	-0.0118948	-0.0159423	-0.0127673	0.00594667	0.0151421	0.0211672	-0.00403078
SH	1.94468									F1CC	0.00824689	0.0129178	-0.0036973	0	0.0101438	0.0111986	0.00699442	-0.00175311	0.00612189	-0.0125509	-0.00147679	0.0197564	0.00165842	0.0228111
HH	-1.0276	-0.195456								F1BB	0.00402871	0.00454541	-0.0204784	0.00588152	-0.00367441	-0.0015196	0.00197624	0.00432871	-0.00559629	0.0089767	-0.0076411	0.00127535	0.00196484	-0.00706125	0.0109279
SM	0.261114	0.338396	0.0575693							GV	0.00111701	0.0125879	-0.00522718	-0.0049753	0.00981389	0.00946871	0.00636454	-0.00148299	0.00429201	-0.0332808	0.0214021	0.00442655	-0.0100715	0.0154812	-0.0378289	0.00829807
AN	0	-0.823165	1.32686	0.728414						LM	-0.00161707	-0.00363747	-0.00415568	-0.0297014	0.00697981	0.0112346	0.00973046	0.00088293	0.00585793	-0.00340619	-0.00492398	0	0.00239446	0.00465586	-0.0290549	0.00756399	-0.0248848
AR	1.70744	-0.560758	0.241288	0.613383	-1.70744
GV	-1.39184	1.38139	-0.732679	0	0.315593	-1.30916
LM	-1.49378	-1.52433	0.675109	-0.251904	0.159735	1.01525	0.251904			Percent changed (absolute difference)
											AD	SH	HH	SM	AN	AR	ARI	ADI	ANI	F1BC	SMI	LMI	GVI	SHI	F1CC	F1BB	GV
										SH	0.0202556
# pairwise distances										HH	0.00150168	0.00499956
28										SM	0.00177268	0.0517292	0.072149
										AN	0.0665715	0.0314667	0.0975449	0.0725606
scale value										AR	0.00112299	0.00417256	0.103129	0.0962372	0.0303112
0.00185463										ARI	0.110962	0.0377705	0.0692718	0.0864328	0.127224	0
										ADI	0	0.0736379	0.000398918	0.0183439	0.0539513	0.0880086	0.107593
										ANI	0.00231872	0.0526749	0.042277	0.0511153	0	0.147139	0.217767	0.132215
										F1BC	0.00273421	0.10882	0.0831611	0.0308493	0.0939182	0.098188	0.0460107	0.050603	0.0321416
										SMI	0.0375634	0.125221	0.0172977	0.0991134	0.101493	0.0568484	0.0787804	0.116636	0.171354	0.270655
										LMI	0.188144	0.0918841	0.0341469	0.012088	0.0784943	0.0203379	0.04263	0.251168	0.0845214	0.150049	0.0791246
										GVI	0.0433877	0.0100847	0.0160629	0.012742	0.0409347	0.184586	0.0590072	0.0587464	0.0147438	0.00318782	0.103434	0.0850217
										SHI	0.0563825	0	0.00742076	0.153459	0.118459	0.0894356	0.157349	0.162441	0.157103	0.194336	0.191429	0.155413	0.0471818
										F1CC	0.03752	0.0720055	0.0249317	0	0.0734524	0.0802766	0.0560002	0.0124818	0.0472004	0.112513	0.0264768	0.111555	0.0128162	0.143196
										F1BB	0.0368592	0.04272	0.271674	0.0756952	0.169528	0.0690112	0.145312	0.112434	0.323554	0.160585	0.183499	0.0148816	0.0657137	0.0982623	0.0873537
										GV	0.00665679	0.0937996	0.0505397	0.0721316	0.105639	0.101924	0.0801579	0.0155152	0.051711	0.499106	0.355516	0.0378661	0.121531	0.144549	0.339794	0.106934
										LM	0.00989536	0.0287235	0.0419107	0.307463	0.0804126	0.122917	0.122396	0.0094735	0.0720533	0.047502	0.0741296	0	0.0292007	0.0459611	0.209096	0.102772	0.264493
										squared difference
											AD	SH	HH	SM	AN	AR	ARI	ADI	ANI	F1BC	SMI	LMI	GVI	SHI	F1CC	F1BB	GV
										SH	1.62864e-05
										HH	6.73039e-08	4.62182e-07
										SM	9.02822e-08	4.58512e-05	5.84266e-05
										AN	5.09662e-05	1.32406e-05	9.28802e-05	4.48544e-05
										AR	1.6484e-08	2.34208e-07	0.000105931	8.3762e-05	8.67711e-07
										ARI	0.000133	1.59051e-05	3.46697e-05	5.10938e-05	8.78719e-06	0
										ADI	0	8.90313e-05	1.64592e-09	3.23831e-06	4.24747e-06	1.74023e-05	1.24789e-05
										ANI	5.71497e-08	3.43471e-05	1.28481e-05	1.91447e-05	0	2.06717e-05	1.97354e-05	2.34165e-05
										F1BC	1.56531e-07	3.53629e-05	5.40437e-05	4.85162e-06	3.95958e-05	4.4187e-05	5.96908e-06	1.37223e-05	3.49929e-06
										SMI	2.72709e-05	0.000180868	1.77862e-06	2.18091e-06	3.16438e-05	1.00518e-05	1.2778e-05	6.27605e-05	7.65126e-05	0.000209671
										LMI	0.00117003	0.000215323	1.72697e-05	1.9321e-06	5.94261e-05	4.18608e-06	1.41239e-05	0.000773157	6.2896e-05	0.000252974	5.31059e-05
										GVI	3.23055e-05	1.38269e-06	2.10857e-06	1.18377e-06	3.17075e-06	6.02878e-05	3.49196e-06	1.145e-05	3.12246e-07	3.71873e-08	3.26113e-05	8.2916e-05
										SHI	9.10557e-05	0	6.18582e-07	0.000291204	0.00010293	5.91456e-05	0.000141486	0.000254157	0.000163004	3.53629e-05	0.000229282	0.000448051	1.62472e-05
										F1CC	6.80112e-05	0.000166869	1.367e-05	0	0.000102896	0.000125408	4.89219e-05	3.07339e-06	3.74775e-05	0.000157526	2.18091e-06	0.000390317	2.75036e-06	0.000520347
										F1BB	1.62305e-05	2.06608e-05	0.000419364	3.45923e-05	1.35013e-05	2.30918e-06	3.90552e-06	1.87377e-05	3.13185e-05	8.05811e-05	5.83864e-05	1.62652e-06	3.8606e-06	4.98613e-05	0.00011942
										GV	1.24771e-06	0.000158455	2.73234e-05	2.47536e-05	9.63124e-05	8.96565e-05	4.05074e-05	2.19926e-06	1.84213e-05	0.00110761	0.000458049	1.95943e-05	0.000101434	0.000239668	0.00143102	6.8858e-05
										LM	2.61492e-06	1.32312e-05	1.72697e-05	0.000882171	4.87177e-05	0.000126217	9.46819e-05	7.79565e-07	3.43153e-05	1.16021e-05	2.42456e-05	0	5.73344e-06	2.1677e-05	0.00084419	5.72139e-05	0.000619254
										Scaled difference
											AD	SH	HH	SM	AN	AR	ARI	ADI	ANI	F1BC	SMI	LMI	GVI	SHI	F1CC	F1BB	GV
										SH	-0.396808
										HH	-0.0255087	-0.0668459
										SM	0.029544	0.665799	-0.751577
										AN	-0.701955	-0.357786	0.947611	-0.0101254
										AR	-0.0126241	-0.0475848	1.012	0.899895	-0.0915916
										ARI	-1.13395	-0.392136	0.578953	0.702833	0.29147	0
										ADI	0	-0.927768	0.00398908	-0.176941	0.202644	0.410178	-0.347341
										ANI	0.0235058	-0.576253	-0.352443	0.430222	0	0.44705	0.436808	0.475805
										F1BC	0.0389017	-0.584712	0.722837	0.216577	0.618718	0.653605	0.240227	-0.364235	0.183932
										SMI	-0.513473	1.32236	0.131132	0.145207	-0.553111	-0.311739	-0.351479	-0.778953	-0.860072	1.42376
										LMI	-3.36331	1.44282	0.408611	-0.136673	-0.757978	0.201174	-0.369527	-2.73402	-0.779794	1.56389	0.716539
										GVI	0.558864	0.11562	0.142778	-0.10698	0.175085	-0.763454	-0.18374	0.332714	0.0549436	-0.0189612	-0.561503	0.895338
										SHI	-0.938257	0	-0.0773334	1.6779	-0.997559	-0.756188	-1.16957	-1.56754	-1.25536	0.584712	1.48886	2.08129	-0.39633
										F1CC	0.810883	1.27015	-0.363541	0	0.997396	1.10111	0.687733	-0.172376	0.601941	-1.23408	-0.145207	1.94257	0.163066	2.24292
										F1BB	0.396127	0.446932	-2.01356	0.578306	-0.36129	-0.149416	0.194316	0.425625	-0.550261	0.882643	-0.751318	0.1254	0.193195	-0.694304	1.0745
										GV	0.109831	1.23772	-0.513967	-0.489201	0.96496	0.93102	0.625799	-0.145816	0.422016	-3.27237	2.10438	0.435245	-0.990286	1.52221	-3.71956	0.815916
										LM	-0.159	-0.357658	-0.408611	-2.92042	0.686297	1.10466	0.956757	0.0868149	0.575987	-0.334917	-0.484155	0	0.235438	0.457792	-2.85685	0.743737	-2.44682
										# pairwise distances
										153
										scale value
										0.0101703

## Sheet: W-C's FST
Purebred Only Primary Breed Types										All Primary Breed Types
WC FST										WC FST
	AD	SH	HH	SM	AN	AR	GV				AD	SH	HH	SM	AN	AR	ARI	ADI	ANI	F1BC	SMI	LMI	GVI	SHI	F1CC	F1BB	GV
SH	0.197758									SH	0.197758
HH	0.164773	0.130832								HH	0.164773	0.130832
SM	0.168368	0.128419	0.0986628							SM	0.168368	0.128419	0.0986628
AN	0.0937766	0.107664	0.0987713	0.0926061						AN	0.0937766	0.107664	0.0987713	0.0926061
AR	0.109476	0.112111	0.0997302	0.0955604	0.0297547					AR	0.109476	0.112111	0.0997302	0.0955604	0.0297547
GV	0.166265	0.132106	0.0979372	0.0640905	0.0925193	0.0928999				ARI	0.0846832	0.0966338	0.0845393	0.0827811	0.023298	0.00571184
LM	0.15292	0.11809	0.0948914	0.0669107	0.0868692	0.0912116	0.0687112			ADI	0.020287	0.115357	0.102099	0.0978454	0.0383505	0.0476261	0.0292428
										ANI	0.0965288	0.100963	0.0810877	0.0856412	0.0113808	0.0308424	0.0204132	0.0368116
										F1BC	0.13807	0.046941	0.0883767	0.0716629	0.0669951	0.0676768	0.0529749	0.070126	0.0581467
Unrooted NJ Tree										SMI	0.128766	0.103541	0.0773414	0.0149701	0.050105	0.0526678	0.0420174	0.0611214	0.0424689	0.0535872
	AD	SH	HH	SM	AN	AR	GV			LMI	0.149616	0.155514	0.109185	0.102185	0.079184	0.090018	0.0731282	0.0742285	0.0749355	0.0962877	0.0811023
SH	0.1873									GVI	0.133095	0.116032	0.0898719	0.0839363	0.0430042	0.0341269	0.0292551	0.0582097	0.0374511	0.0602198	0.0490046	0.0985748
HH	0.170184	0.131289								SHI	0.161022	0.0455839	0.1027	0.110093	0.0730639	0.0765448	0.060881	0.0806422	0.0660433	0.0293534	0.0769437	0.13241	0.0814856
SM	0.166603	0.127707	0.098818							F1CC	0.22235	0.178291	0.136269	0.0492202	0.129694	0.132281	0.115869	0.131792	0.121264	0.0924882	0.0487691	0.177669	0.126086	0.157383
AN	0.0937766	0.112071	0.094955	0.0913737						F1BB	0.112543	0.10614	0.0549787	0.077729	0.0180516	0.020676	0.0137268	0.039801	0.0118287	0.0566577	0.0340888	0.0760122	0.0300298	0.0653371	0.121837
AR	0.10723	0.115137	0.0980208	0.0944395	0.0320006					GV	0.166265	0.132106	0.0979372	0.0640905	0.0925193	0.0928999	0.0786677	0.0947908	0.0824745	0.0333975	0.0598674	0.107588	0.0728455	0.106181	0.0691676	0.078128
GV	0.167548	0.128652	0.0997631	0.0640905	0.0923188	0.0953845				LM	0.15292	0.11809	0.0948914	0.0669107	0.0868692	0.0912116	0.0794763	0.0938644	0.0813522	0.0682367	0.0616488	0.0671648	0.0812291	0.0983073	0.101838	0.0738369	0.0687112
LM	0.160695	0.1218	0.0929102	0.0673384	0.085466	0.0885317	0.0682835
										Unrooted NJ Tree
Difference (Original - Unrooted NJ)											AD	SH	HH	SM	AN	AR	ARI	ADI	ANI	F1BC	SMI	LMI	GVI	SHI	F1CC	F1BB	GV
	AD	SH	HH	SM	AN	AR	GV			SH	0.19436
SH	0.0104579									HH	0.169467	0.133722
HH	-0.00541087	-0.00045608								SM	0.166373	0.122226	0.105735
SM	0.00176519	0.00071157	-0.00015525							AN	0.101825	0.112084	0.0871917	0.0840973
AN	0	-0.00440653	0.00381629	0.00123237						AR	0.112318	0.113573	0.0886807	0.0855863	0.0300422
AR	0.00224594	-0.00302568	0.00170946	0.00112096	-0.00224594					ARI	0.101516	0.102771	0.0778787	0.0747844	0.0192402	0.00571184
GV	-0.00128268	0.00345377	-0.00182591	0	0.00020054	-0.00248464				ADI	0.020287	0.125104	0.100211	0.0971167	0.0325687	0.0430615	0.0322596
LM	-0.00777546	-0.00370924	0.00198117	-0.00042773	0.00140328	0.0026799	0.00042773			ANI	0.100165	0.110424	0.0855318	0.0824374	0.0113808	0.0283822	0.0175803	0.0309087
										F1BC	0.141238	0.0525564	0.0805996	0.0691038	0.0589618	0.0604508	0.0496488	0.0719811	0.0573018
										SMI	0.135953	0.0918067	0.0753155	0.0129753	0.0536777	0.0551666	0.0443647	0.066697	0.0520177	0.0386842
Percent changed (absolute difference)										LMI	0.170059	0.134313	0.106992	0.106326	0.087783	0.089272	0.07847	0.100802	0.0861231	0.0811909	0.0759067
	AD	SH	HH	SM	AN	AR	GV			GVI	0.123958	0.113559	0.088666	0.0855716	0.0416823	0.0431713	0.0323693	0.0547016	0.0400223	0.060436	0.0551519	0.0892573
SH	0.0528821									SHI	0.165542	0.0455839	0.104904	0.093408	0.0832659	0.0847549	0.073953	0.0962853	0.081606	0.023738	0.0629883	0.105495	0.0847402
HH	0.0317942	0.00347388								F1CC	0.204162	0.160015	0.143524	0.0492202	0.121886	0.123375	0.112573	0.134905	0.120226	0.106892	0.0507639	0.144115	0.12336	0.131197
SM	0.0104841	0.00554101	0.00157107							F1BB	0.10257	0.0994257	0.0745331	0.0714387	0.0202945	0.0217834	0.0109815	0.0333138	0.0186345	0.0463031	0.041019	0.0751244	0.0290236	0.0706073	0.109227
AN	0	0.0393191	0.0386376	0.0133077						GV	0.163848	0.119701	0.10321	0.0690109	0.0815724	0.0830613	0.0722594	0.0945917	0.0799124	0.0665788	0.0385913	0.103801	0.0830466	0.090883	0.1068	0.0689137
AR	0.0205154	0.026279	0.0171408	0.0117304	0.0701842					LM	0.160151	0.124405	0.0970841	0.0964184	0.0778751	0.079364	0.0685621	0.0908944	0.0762151	0.0712829	0.0659988	0.0671648	0.0793493	0.095587	0.134207	0.0652164	0.0938935
GV	0.00765559	0.0261439	0.0183025	0	0.00216755	0.0260487
LM	0.0483864	0.0304537	0.0208783	0.00635195	0.0161539	0.0293811	0.00622504
										Difference (Original - Unrooted NJ)
											AD	SH	HH	SM	AN	AR	ARI	ADI	ANI	F1BC	SMI	LMI	GVI	SHI	F1CC	F1BB	GV
squared difference										SH	0.00339815
	AD	SH	HH	SM	AN	AR	GV			HH	-0.00469397	-0.00288964
SH	0.000109367									SM	0.0019952	0.00619247	-0.00707235
HH	2.92775e-05	2.08009e-07								AN	-0.00804842	-0.00441987	0.0115796	0.00850876
SM	3.1159e-06	5.06332e-07	2.41026e-08							AR	-0.00284195	-0.00146224	0.0110495	0.00997413	-0.000287461
AN	0	1.94175e-05	1.45641e-05	1.51874e-06						ARI	-0.0168328	-0.00613751	0.00666052	0.00799672	0.00405781	0
AR	5.04425e-06	9.15474e-06	2.92225e-06	1.25655e-06	5.04425e-06					ADI	0	-0.00974669	0.00188828	0.000728686	0.00578184	0.0045646	-0.00301679
GV	1.64527e-06	1.19285e-05	3.33395e-06	0	4.02163e-08	6.17344e-06				ANI	-0.00363634	-0.00946164	-0.00444403	0.00320381	0	0.00246016	0.00283296	0.00590292
LM	6.04578e-05	1.37585e-05	3.92503e-06	1.82953e-07	1.96919e-06	7.18186e-06	1.82953e-07			F1BC	-0.00316723	-0.00561535	0.00777715	0.00255904	0.00803335	0.00722601	0.00332613	-0.00185508	0.00084482
										SMI	-0.0071872	0.0117339	0.00202592	0.00199477	-0.00357266	-0.00249883	-0.00234734	-0.00557556	-0.00954887	0.014903
										LMI	-0.0204432	0.0212009	0.00219267	-0.00414142	-0.00859898	0.00074598	-0.0053418	-0.0265739	-0.0111876	0.0150969	0.00519558
Scaled Difference										GVI	0.00913679	0.00247297	0.00120595	-0.00163525	0.00132189	-0.00904439	-0.00311423	0.00350806	-0.0025712	-0.000216235	-0.00614731	0.00931751
	AD	SH	HH	SM	AN	AR	GV			SHI	-0.00452002	0	-0.00220328	0.0166853	-0.0102021	-0.00821009	-0.0130719	-0.0156431	-0.0155627	0.00561535	0.0139554	0.0269154	-0.00325464
SH	3.07545									F1CC	0.0181881	0.0182763	-0.00725516	0	0.00780765	0.00890642	0.00329604	-0.00311349	0.00103758	-0.0144042	-0.00199477	0.0335543	0.00272598	0.0261864
HH	-1.59123	-0.134124								F1BB	0.0099725	0.00671395	-0.0195543	0.00629028	-0.0022429	-0.00110749	0.00274527	0.00648718	-0.00680582	0.0103546	-0.00693022	0.000887804	0.00100619	-0.00527022	0.0126099
SM	0.519106	0.209258	-0.0456558							GV	0.00241738	0.0124047	-0.00527297	-0.00492038	0.010947	0.00983858	0.00640834	0.000199104	0.00256214	-0.0331814	0.0212762	0.00378645	-0.0102012	0.0152978	-0.0376319	0.00921435
AN	0	-1.29587	1.12229	0.362415						LM	-0.00723092	-0.00631515	-0.00219267	-0.0295078	0.00899419	0.0118476	0.0109143	0.00297001	0.00513713	-0.00304619	-0.00434998	0	0.00187978	0.00272029	-0.0323694	0.00862054	-0.0251822
AR	0.660485	-0.889791	0.502717	0.329651	-0.660485
GV	-0.37721	1.01568	-0.536963	0	0.0589747	-0.730682
LM	-2.2866	-1.09081	0.582622	-0.125787	0.412676	0.788104	0.125787			Percent changed (absolute difference)
											AD	SH	HH	SM	AN	AR	ARI	ADI	ANI	F1BC	SMI	LMI	GVI	SHI	F1CC	F1BB	GV
										SH	0.0171833
# pairwise distances										HH	0.0276984	0.0216093
28										SM	0.0118502	0.0482209	0.0668874
										AN	0.0790416	0.0394335	0.117236	0.0918812
scale value										AR	0.0253027	0.0128748	0.110794	0.104375	0.00956858
0.00340044										ARI	0.165814	0.05972	0.0787862	0.0966008	0.17417	0
										ADI	0	0.0779089	0.0184945	0.00744732	0.150763	0.0958424	0.0935161
										ANI	0.0363035	0.0856843	0.0519577	0.0374096	0	0.0797655	0.138781	0.160355
										F1BC	0.0224248	0.106844	0.088	0.0357095	0.119909	0.106772	0.0627868	0.0257718	0.0145291
										SMI	0.0528652	0.113327	0.0261946	0.13325	0.0665577	0.045296	0.05291	0.0835954	0.183569	0.278108
										LMI	0.120213	0.136328	0.0200822	0.0389501	0.0979572	0.00828701	0.0680744	0.263623	0.129902	0.156789	0.0640621
										GVI	0.0686487	0.0213129	0.0134186	0.0191097	0.0307387	0.2095	0.0962092	0.0602659	0.0642442	0.00357791	0.111461	0.0945222
										SHI	0.0273044	0	0.0210029	0.151556	0.122524	0.0968686	0.17676	0.162466	0.190705	0.191302	0.181372	0.203273	0.0384072
										F1CC	0.0817997	0.102508	0.0505503	0	0.0602008	0.0673294	0.0284462	0.0230791	0.00855639	0.134754	0.039295	0.188858	0.02162	0.166387
										F1BB	0.0886108	0.0632558	0.262358	0.0809258	0.110518	0.050841	0.199994	0.16299	0.365226	0.182757	0.168951	0.0116798	0.0335065	0.0746413	0.103498
										GV	0.0145393	0.0938996	0.0510896	0.0712986	0.118321	0.105905	0.0814608	0.00210046	0.0310658	0.498377	0.355388	0.035194	0.122837	0.144073	0.352361	0.117939
										LM	0.0451507	0.0507627	0.0225853	0.306038	0.103537	0.129891	0.137327	0.0316415	0.0631467	0.0427338	0.06591	0	0.0231417	0.0276713	0.24119	0.116751	0.2682
										squared difference
											AD	SH	HH	SM	AN	AR	ARI	ADI	ANI	F1BC	SMI	LMI	GVI	SHI	F1CC	F1BB	GV
										SH	1.15474e-05
										HH	2.20333e-05	8.35001e-06
										SM	3.98083e-06	3.83467e-05	5.00181e-05
										AN	6.47771e-05	1.95353e-05	0.000134086	7.2399e-05
										AR	8.07666e-06	2.13814e-06	0.000122092	9.94833e-05	8.26338e-08
										ARI	0.000283343	3.7669e-05	4.43626e-05	6.39476e-05	1.64658e-05	0
										ADI	0	9.4998e-05	3.56559e-06	5.30983e-07	3.34296e-05	2.08356e-05	9.10102e-06
										ANI	1.3223e-05	8.95226e-05	1.97494e-05	1.02644e-05	0	6.05237e-06	8.02566e-06	3.48445e-05
										F1BC	1.00313e-05	3.15322e-05	6.04841e-05	6.5487e-06	6.45347e-05	5.22152e-05	1.10631e-05	3.44134e-06	7.13721e-07
										SMI	5.16559e-05	0.000137685	4.10437e-06	3.97909e-06	1.27639e-05	6.24414e-06	5.50999e-06	3.10869e-05	9.11808e-05	0.000222099
										LMI	0.000417926	0.000449479	4.8078e-06	1.71514e-05	7.39424e-05	5.56486e-07	2.85348e-05	0.00070617	0.000125161	0.000227916	2.69941e-05
										GVI	8.34809e-05	6.11559e-06	1.45432e-06	2.67404e-06	1.7474e-06	8.1801e-05	9.69841e-06	1.23065e-05	6.61108e-06	4.67576e-08	3.77894e-05	8.6816e-05
										SHI	2.04306e-05	0	4.85444e-06	0.000278399	0.000104082	6.74056e-05	0.000170875	0.000244707	0.000242196	3.15322e-05	0.000194754	0.000724441	1.05927e-05
										F1CC	0.000330808	0.000334022	5.26374e-05	0	6.09594e-05	7.93244e-05	1.08638e-05	9.69384e-06	1.07657e-06	0.00020748	3.97909e-06	0.00112589	7.43096e-06	0.000685728
										F1BB	9.94508e-05	4.50771e-05	0.000382372	3.95676e-05	5.03062e-06	1.22654e-06	7.53649e-06	4.20835e-05	4.63192e-05	0.000107218	4.8028e-05	7.88196e-07	1.01243e-06	2.77752e-05	0.000159011
										GV	5.84371e-06	0.000153877	2.78042e-05	2.42102e-05	0.000119836	9.67977e-05	4.10668e-05	3.96424e-08	6.56456e-06	0.001101	0.000452675	1.43372e-05	0.000104064	0.000234023	0.00141616	8.49042e-05
										LM	5.22862e-05	3.98811e-05	4.8078e-06	0.000870707	8.08955e-05	0.000140366	0.000119121	8.82097e-06	2.63901e-05	9.27926e-06	1.89223e-05	0	3.53358e-06	7.39996e-06	0.00104778	7.43137e-05	0.000634146
										Scaled difference
											AD	SH	HH	SM	AN	AR	ARI	ADI	ANI	F1BC	SMI	LMI	GVI	SHI	F1CC	F1BB	GV
										SH	0.314891
										HH	-0.434968	-0.267769
										SM	0.184886	0.573828	-0.655362
										AN	-0.74581	-0.409569	1.07302	-0.0107191
										AR	-0.26335	-0.135499	1.02391	0.924257	-0.0266377
										ARI	-1.55982	-0.568734	0.6172	0.741019	0.376018	0
										ADI	0	-0.903181	0.174978	0.067524	0.535776	0.42298	-0.279552
										ANI	-0.336963	-0.876766	-0.411808	0.296882	0	0.227971	0.262517	0.546997
										F1BC	-0.293492	-0.520349	0.720673	0.237135	0.744414	0.669601	0.308217	-0.171902	0.0782856
										SMI	-0.666005	1.08733	0.187733	0.184846	-0.331062	-0.231555	-0.217517	-0.516662	-0.884849	1.38099
										LMI	-1.89438	1.96459	0.203184	-0.383766	-0.796827	0.0691265	-0.495	-2.46248	-1.0367	1.39896	0.481451
										GVI	0.846664	0.229159	0.11175	-0.151531	0.122494	-0.838102	-0.288581	0.325075	-0.238261	-0.0200375	-0.569643	0.86341
										SHI	-0.418849	0	-0.204168	1.54615	-0.94538	-0.760791	-1.21132	-1.44957	-1.44212	0.520349	1.29318	2.49413	-0.301592
										F1CC	1.68541	1.69358	-0.672302	0	0.723499	0.825317	0.305428	-0.288513	0.0961475	-1.33477	-0.184846	3.10932	0.252604	2.42657
										F1BB	0.924106	0.62215	-1.81201	0.582891	-0.20784	-0.102626	0.254391	0.601137	-0.630664	0.959515	-0.642192	0.0822687	0.0932394	-0.488367	1.16851
										GV	0.224007	1.14949	-0.488621	-0.455949	1.01441	0.911696	0.593831	0.01845	0.237422	-3.07476	1.97156	0.350872	-0.945294	1.41758	-3.48718	0.853851
										LM	-0.670056	-0.585196	-0.203184	-2.73435	0.83345	1.09786	1.01137	0.275217	0.476034	-0.282276	-0.403092	0	0.174191	0.252076	-2.99952	0.798826	-2.33352
										# pairwise distances
										153
										scale value
										0.0107915
